# Supplementary material for: Genetic Architecture and Candidate Genes for Pubescence Length and Density and Its Relationship With Resistance to Common Cutworm in Soybean
Source: Front Plant Sci. 2022 Jan 7;12:771850. doi: 10.3389/fpls.2021.771850 (PMC8776989; doi:10.3389/fpls.2021.771850)
Supplement: Supplementary file 5 [file Data_Sheet_1.xlsx]

## Sheet: Table S1
Supplementary Table 1: The primer information of the qRT-PCR of the candidate genes.
Primer names	Sequences (5' to 3')
qRT-01G194600-F	CCTTTGTCCACCGATTCCT
qRT-01G194600-R	TCCTCTGCGGTCCATTTCT
qRT-12G184700-F	TCCAGCATAGGAACAGAAT
qRT-12G184700-R	AAAGTAAGAAGCAGGCAAC
qRT-12G214400-F	TTTGACTGAGTTGGACGAT
qRT-12G214400-R	GAGGAAGCACTTACGGATT
qRT-12G219400-F	AACTTCATGTTTGGTGTAGGC
qRT-12G219400-R	AATATCAGGATTGGCCGGTAA
qRT-12G183700-F	CTCGGCCATCATAAGGGAAAAG
qRT-12G183700-R	AAAGAACTGAGGGAACTTCACA
qRT-12G215200-F	GGGACCGATTGAAAGAAACC
qRT-12G215200-R	CGCAAACCGTAGTGAGCATAG
qRT-12G185500-F	CAACAATACTGCTGTTGATGC
qRT-12G185500-R	ATTACCTGCTCGGGTGATA
qRT-12G215700-F	GTTTTGTGGTAATTTGCAAGCC
qRT-12G215700-R	GAAGAAGCACACATGACTTTGT
qRT-01G195900-F	ACTAGAAGCGAGGCTACCG
qRT-01G195900-R	CGTTGAGAAGGGCTGAGTT
qRT-01G206700-F	GCCAAAGGGAAGAGCAAGA
qRT-01G206700-R	GGGAGATAACGGTGACAAGG
qRT-12G188800-F	TACACTGCCCTTGCCCTAA
qRT-12G188800-R	CGAAGATGGTGGTCAACATAC
qRT-01G197900-F	TCGCTCTTTCCGCTATCCT
qRT-01G197900-R	GTGGCTGTCAGAAGTTTCATC
qRT-01G198000-F	TCAGCCCTTATTCCAGACC
qRT-01G198000-R	ACCACGGATTCCACTACCC
qRT-01G198100-F	CACTTCGTATTCGGAGGCT
qRT-01G198100-R	TCGGTGTTGTTGGGATTGG
qRT-12G188600-F	GCCCACGATTGCCTTCTTA
qRT-12G188600-R	CACCCGATGGAGGTTTAGC
qRT-12G214900-F	CTGATCGACGACGTTATTCC
qRT-12G214900-R	ACTTCTCCCGACACGCTTT
qRT-12G216800-F	GTTAGGGAGTCAGGTACTGT
qRT-12G216800-R	AAGGAGATGGTGTTTCGTT
qRT-12G182700-F	GAGTTTATGATGAATCCCTG
qRT-12G182700-R	CTATTTCCTTCTCGACAGC
qRT-12G183500-F	GTTCACTAGCAACAGATCG
qRT-12G183500-R	CTGCCTCCTACAGTAAGATA
qRT-12G214600-F	GGTGAGAATGGAATTTCAGACG
qRT-12G214600-R	CCATTCTTGATTTTCGGGCTAG
qRT-12G219700-F	TTCGCAGATGAGAACGAGAAA
qRT-12G219700-R	GAACGTCTCCGACTTCTTCATC
qRT-11G175500-F	GTCCACAACGGTCAAAAGG
qRT-11G175500-R	ATGGTTGAGATACGGAGGG
qRT-01G244400-F	GAGAGAGAGACATGGCTGATAC
qRT-01G244400-R	ATAGGAGAAGAAAGCAGTAGCC
qRT-12G195200-F	GAACAGCAGAGGAAATAGAG
qRT-12G195200-R	GACTGAACACCAATCGTAG
qRT-12G196900-F	CAACACCAAACTCCCGATTC
qRT-12G196900-R	GTCCATTTTCTTGTCCCAC
qRT-01G240100-F	GAATCTTAGGTTCGGGTAT
qRT-01G240100-R	TTAAGCGAAGCCTACAAAT
qRT-12G194400-F	GCAACAAACATTCCCACAGT
qRT-12G194400-R	GACCCTTACATCATCGGCAC
qRT-12G193300-F	GCCTCGCATATGCTAAACATAG
qRT-12G193300-R	ATTTGATCACCCTAGCTAGAGC
qRT-12G195900-F	GATGCTGGATGACGAACATTAC
qRT-12G195900-R	CCGTGCCATTGACAACCATC
qRT-12G196700-F	AAGTTGGAGAAGCAAGTGAAAC
qRT-12G196700-R	CGAAGCAGATGATCCTTTGAAG
qRT-12G187200-F	GAGTTAGTGGTTGGAAAAGG
qRT-12G187200-R	TGATACCGAAGATGCAGAC

## Sheet: Table S2
Supplementary Table 2: Analysis of variance (ANOVA) of pubescence length and pubescence density.
Length
Source	DF	Sum of Squares	Mean Square	F-Value	Pr > F
Env	1	4.0934	4.0934	1498.29	<.0001
Geno	283	6.22829	0.0220081	8.06	<.0001
Geno*Env	281	2.83448	0.0100871	3.69	<.0001
Error	1108	3.0271	0.00273204
Density
Source	DF	Sum of Squares	Mean Square	F-Value	Pr > F
Env	1	31154.7	31154.7	251.6	<.0001
Geno	283	697515	2464.72	19.9	<.0001
Geno*Env	281	251152	893.778	7.22	<.0001
Error	1009	124941	123.826

## Sheet: Table S3
Supplementary Table 3: Distribution of markers mapped on soybean chromosomes/linkage groups. Bin-map (RAD-sequencing)
Chromosome	Linkage Group	Distance	No. of Markers	Range	Average
1	D1a	108.2	265	0.0–2.3	0.4
2	D1b	124.9	304	0.0–2.0	0.4
3	N	106.8	284	0.0–2.6	0.4
4	C1	97.5	223	0.0–1.7	0.4
5	A1	129.6	265	0.0–7.5	0.5
6	C2	123.3	286	0.1–2.2	0.4
7	M	104.3	270	0.1–1.9	0.4
8	A2	125.4	353	0.1–2.6	0.4
9	K	103.1	288	0.1–2.0	0.4
10	O	110.6	304	0.0–1.8	0.4
11	B1	98.6	254	0.0–2.2	0.4
12	H	93.7	249	0.0–1.7	0.4
13	F	133.6	365	0.1–7.0	0.4
14	B2	93.8	265	0.1–2.1	0.4
15	E	106.7	310	0.0–1.5	0.3
16	J	87.4	237	0.0–1.7	0.4
17	D2	116.1	308	0.0–1.9	0.4
18	G	110.6	318	0.0–1.4	0.3
19	L	120.4	305	0.1–1.9	0.4
20	I	110	275	0.0–1.9	0.4
Total		2204.6	5728	0.0–7.5	0.4
Distance, the genetic distance of linkage group in cM; Range, the genetic distance range between neighboring bins; Average, the average genetic distance between neighboring bins.

## Sheet: Table S4
Supplementary Table 4: Gene annotation of the genes within qPL-1-2, qPL-12-1 and qPL-12-3 from Soybase.
Descriptions of columns. Numbers indicated in column headers.
(1) GlymaID from Gmax version 1.1 release. For more information see http://phytozome.jgi.doe.gov/pz/portal.html#!info?alias=Org_Gmax. Only primary proteins were analyzed.
(2) Top Uniref100 BlastP Hit. Match determined via BLASTP of Glyma1.1 primary proteins against Uniref100 (version 11/26/2012). Minimum e-value score E<10-6 required. Percent coverage determined by dividing the top high scoring pair length by predicted protein length.
(3) Top Descriptive Uniref100 Blastp Hit (3). The BLAST report generated above (2) was parsed to eliminate uninformative hits. Hits including the words uncharacterized, putative, related, predicted, orf, expressed or containing Arabidopsis or Rice gene identifiers (AtXgXXXXX, OsXXgXXXXX) were ignored. Minimum e-value score E<10-6 required. Percent coverage determined by dividing the top high scor…
(4) Top TAIR10 Blastp Hit (4). Match determined via BLASTP of Glyma1.1 primary proteins against Arabidopsis thaliana proteins (TAIR10). Minimum e-value score E<10-6 required. Percent coverage determined by dividing the top high scoring pair length by predicted protein length.
(5) Gene Ontology Biological Process. GO Biological Process terms were assigned to each GlymaID using the GO terms associated with the Top TAIR10 Blastp Hit (4). The annotation information was obtained from TAIR v 10.
(6) Gene Ontology Molecular Function. GO Molecular Function terms were assigned to each GlymaID using the GO terms associated with the Top TAIR10 Blastp Hit (4). The annotation information was obtained from TAIR v 10.
(7) Gene Ontology Cellular Component. GO Cellular Component terms were assigned to each GlymaID using the GO terms associated with the Top TAIR10 Blastp Hit (4). The annotation information was obtained from TAIR v 10.
(8) PFAM IDs assigned by Phytozome. For more information see http://phytozome.jgi.doe.gov/pz/portal.html#!info?alias=Org_Gmax.
(9) PANTHER IDs assigned by Phytozome. For more information see http://phytozome.jgi.doe.gov/pz/portal.html#!info?alias=Org_Gmax.
(10) KOG IDs assigned by Phytozome. For more information see http://phytozome.jgi.doe.gov/pz/portal.html#!info?alias=Org_Gmax.
(11) EC IDs assigned by Phytozome. For more information see http://phytozome.jgi.doe.gov/pz/portal.html#!info?alias=Org_Gmax.
(12) KO IDs assigned by Phytozome. For more information see http://phytozome.jgi.doe.gov/pz/portal.html#!info?alias=Org_Gmax.
qPL-1-2
Glyma 1.1 ID (1)	Protein Length (AA)	Top Uniref100 Blastp Hit (2)	E-value (E<10-6)	% Coverage	Top Descriptive Uniref100 Blastp Hit (3)	E-value (E<10-6)	% Coverage	Top TAIR10 Blastp Hit (4)	E-value (E<10-6)	Coverage	Gene Ontology Biological Process IDs (5)	Gene Ontology Biological Process Descriptions	Gene Ontology Molecular Function IDs (6)	Gene Ontology Molecular Function Descriptions	Gene Ontology Cellular Component IDs (7)	Gene Ontology Cellular Component Descriptions	PFAM IDs (8)	PFAM_Descriptions	Panther IDs (9)	Panther_Descriptions	KOG IDs (10)	KOG_Desctiptions	EC IDs (11)	EC_Descriptions	KO IDs (12)	KO_Descriptions
Glyma01g40220	299	UniRef100_I1J9F3 Uncharacterized protein n=1 Tax=Glycine max RepID=I1J9F3_SOYBN	0	99.67	UniRef100_Q0PJG6 MYB transcription factor MYB130 (Fragment) n=1 Tax=Glycine max RepID=Q0PJG6_SOYBN	5e-171	83.28	AT5G67580.2 | Symbols: TRB2, ATTRB2, TBP3, ATTBP3 | Homeodomain-like/winged-helix DNA-binding family protein | chr5:26955843-26957073 REVERSE LENGTH=299	2e-77	98.33	GO:0006334 GO:0009651 GO:0009723 GO:0009733 GO:0009737 GO:0009739 GO:0009751 GO:0009753 GO:0046686	nucleosome assembly; response to salt stress; response to ethylene stimulus; response to auxin stimulus; response to abscisic acid stimulus; response to gibberellin stimulus; response to salicylic acid stimulus; response to jasmonic acid stimulus; response to cadmium ion	GO:0003677 GO:0003691 GO:0003700 GO:0005515 GO:0042162 GO:0042803 GO:0043047	DNA binding; double-stranded telomeric DNA binding; sequence-specific DNA binding transcription factor activity; protein binding; telomeric DNA binding; protein homodimerization activity; single-stranded telomeric DNA binding	GO:0005634	nucleus	PF00538 PF00249	linker histone H1 and H5 family; Myb-like DNA-binding domain	PTHR21717 PTHR21717:SF9	TELOMERIC REPEAT BINDING PROTEIN; TELOMERIC REPEAT BINDING PROTEIN 1	NA	NA	NA	NA	NA	NA
Glyma01g40230	606	UniRef100_I1J9F4 Uncharacterized protein n=1 Tax=Glycine max RepID=I1J9F4_SOYBN	0	99.83	UniRef100_G7K2G8 Amino-acid acetyltransferase n=1 Tax=Medicago truncatula RepID=G7K2G8_MEDTR	0	90.43	AT2G22910.1 | Symbols: NAGS1 | N-acetyl-l-glutamate synthase 1 | chr2:9749988-9752737 FORWARD LENGTH=609	0	89.11	GO:0006526 GO:0008652	arginine biosynthetic process; cellular amino acid biosynthetic process	GO:0004042 GO:0008080	acetyl-CoA:L-glutamate N-acetyltransferase activity; N-acetyltransferase activity	GO:0005737	cytoplasm	PF00696 PF00583	Amino acid kinase family; Acetyltransferase (GNAT) family	NA	NA	KOG2436	Acetylglutamate_kinase/acetylglutamate_synthase	2.3.1.1	Amino-acid_N-acetyltransferase	K14682	amino-acid_N-acetyltransferase_[EC:2.3.1.1]
Glyma01g40240	492	UniRef100_UPI00023377DC UPI00023377DC related cluster n=1 Tax=unknown RepID=UPI00023377DC	0	99.8	UniRef100_G7K2G6 Profilin n=1 Tax=Medicago truncatula RepID=G7K2G6_MEDTR	0	99.39	AT5G67610.1 | Symbols: | Uncharacterized conserved protein (DUF2215) | chr5:26961224-26963614 REVERSE LENGTH=486	6e-149	96.34	GO:0008150	biological process	GO:0003674	molecular function	GO:0005739	mitochondrion	PF10225	Uncharacterized conserved protein (DUF2215)	NA	NA	NA	NA	NA	NA	NA	NA
Glyma01g40260	381	UniRef100_I1J9F7 Uncharacterized protein n=1 Tax=Glycine max RepID=I1J9F7_SOYBN	0	99.74	UniRef100_G7K2G4 Adiponectin receptor protein n=1 Tax=Medicago truncatula RepID=G7K2G4_MEDTR	0	99.74	AT4G37680.2 | Symbols: HHP4 | heptahelical protein 4 | chr4:17701231-17702568 FORWARD LENGTH=385	0	97.38	GO:0009725 GO:0009744	response to hormone stimulus; response to sucrose stimulus	GO:0004872	receptor activity	GO:0016021	integral to membrane	PF03006	Haemolysin-III related	PTHR20855 PTHR20855:SF14	ADIPOR/PROGESTIN RECEPTOR-RELATED; ADIPONECTIN RECEPTOR-RELATED	KOG0748	Predicted_membrane_proteins,_contain_hemolysin_III_domain	NA	NA	NA	NA
Glyma01g40270	450	UniRef100_I1J9F9 Uncharacterized protein n=1 Tax=Glycine max RepID=I1J9F9_SOYBN	0	99.78	UniRef100_G7K2G3 Galactomannan galactosyltransferase n=1 Tax=Medicago truncatula RepID=G7K2G3_MEDTR	0	99.56	AT2G22900.1 | Symbols: | Galactosyl transferase GMA12/MNN10 family protein | chr2:9744359-9746193 REVERSE LENGTH=449	0	99.33	NA	NA	GO:0016740 GO:0016757 GO:0016758	transferase activity; transferase activity, transferring glycosyl groups; transferase activity, transferring hexosyl groups	GO:0005768 GO:0005794 GO:0005802 GO:0016021	endosome; Golgi apparatus; trans-Golgi network; integral to membrane	PF05637	galactosyl transferase GMA12/MNN10 family	NA	NA	KOG4748	Subunit_of_Golgi_mannosyltransferase_complex	NA	NA	NA	NA
Glyma01g40280	132	UniRef100_I1J9G0 Uncharacterized protein n=1 Tax=Glycine max RepID=I1J9G0_SOYBN	3e-90	99.24	NA	NA	NA	NA	NA	NA	NA	NA	NA	NA	NA	NA	NA	NA	NA	NA	NA	NA	NA	NA	NA	NA
Glyma01g40310	450	UniRef100_I1J9G1 Uncharacterized protein n=1 Tax=Glycine max RepID=I1J9G1_SOYBN	0	99.78	UniRef100_G7K2F8 U-box domain-containing protein n=1 Tax=Medicago truncatula RepID=G7K2F8_MEDTR	0	98	AT3G49810.1 | Symbols: | ARM repeat superfamily protein | chr3:18474936-18476282 REVERSE LENGTH=448	0	99.78	GO:0016567	protein ubiquitination	GO:0004842	ubiquitin-protein ligase activity	GO:0000151 GO:0005634	ubiquitin ligase complex; nucleus	PF04564	U-box domain	PTHR22849	WDSAM1 PROTEIN	NA	NA	NA	NA	NA	NA
Glyma01g40320	155	UniRef100_I1J9G2 Uncharacterized protein n=1 Tax=Glycine max RepID=I1J9G2_SOYBN	1e-108	99.35	UniRef100_D7LE53 VQ motif-containing protein n=1 Tax=Arabidopsis lyrata subsp. lyrata RepID=D7LE53_ARALL	2e-07	72.26	NA	NA	NA	NA	NA	NA	NA	NA	NA	PF05678	VQ motif	NA	NA	NA	NA	NA	NA	NA	NA
Glyma01g40330	467	UniRef100_I1J9G3 Uncharacterized protein n=1 Tax=Glycine max RepID=I1J9G3_SOYBN	0	99.79	UniRef100_G7K2F5 BSD domain containing protein n=1 Tax=Medicago truncatula RepID=G7K2F5_MEDTR	0	99.79	AT3G49800.1 | Symbols: | BSD domain-containing protein | chr3:18471957-18473676 REVERSE LENGTH=428	2e-107	86.08	GO:0008150	biological process	GO:0003674	molecular function	GO:0005634	nucleus	PF03909	BSD domain	NA	NA	NA	NA	NA	NA	NA	NA
Glyma01g40340	481	UniRef100_UPI00023371DD UPI00023371DD related cluster n=1 Tax=unknown RepID=UPI00023371DD	0	99.79	UniRef100_G7K2F4 ACT domain-containing protein n=1 Tax=Medicago truncatula RepID=G7K2F4_MEDTR	0	99.79	AT5G65890.1 | Symbols: ACR1 | ACT domain repeat 1 | chr5:26355701-26357721 FORWARD LENGTH=477	2e-163	98.13	GO:0008152	metabolic process	GO:0016597	amino acid binding	GO:0005634	nucleus	PF01842	ACT domain	PTHR13734 PTHR13734:SF23	TRNA-NUCLEOTIDYLTRANSFERASE 1; ACR3 (ACT DOMAIN REPEAT 3)	NA	NA	NA	NA	NA	NA
Glyma01g40350	407	UniRef100_UPI00023377DD UPI00023377DD related cluster n=1 Tax=unknown RepID=UPI00023377DD	0	99.75	UniRef100_G7K2F2 Protein PHLOEM PROTEIN 2-LIKE A10 n=1 Tax=Medicago truncatula RepID=G7K2F2_MEDTR	0	99.75	AT1G10150.1 | Symbols: | Carbohydrate-binding protein | chr1:3326160-3327404 FORWARD LENGTH=414	7e-128	95.82	NA	NA	GO:0030246	carbohydrate binding	GO:0005739	mitochondrion	NA	NA	PTHR21477 PTHR21477:SF2	FAMILY NOT NAMED; SUBFAMILY NOT NAMED	NA	NA	NA	NA	NA	NA
Glyma01g40360	78	UniRef100_I1J9G6 Uncharacterized protein n=1 Tax=Glycine max RepID=I1J9G6_SOYBN	7e-50	98.72	UniRef100_G7K2F1 Phytosulfokine n=1 Tax=Medicago truncatula RepID=G7K2F1_MEDTR	2e-23	96.15	AT2G22860.1 | Symbols: ATPSK2, PSK2 | phytosulfokine 2 precursor | chr2:9737666-9738077 FORWARD LENGTH=87	1e-15	98.72	GO:0008283 GO:0009887 GO:0030154	cell proliferation; organ morphogenesis; cell differentiation	GO:0008083	growth factor activity	GO:0005576 GO:0031012	extracellular region; extracellular matrix	PF06404	Phytosulfokine precursor protein (PSK)	NA	NA	NA	NA	NA	NA	NA	NA
Glyma01g40370	173	UniRef100_I1J9G7 Uncharacterized protein n=1 Tax=Glycine max RepID=I1J9G7_SOYBN	1e-121	99.42	UniRef100_G7K2E8 Protein ABSCISIC ACID-INSENSITIVE n=1 Tax=Medicago truncatula RepID=G7K2E8_MEDTR	1e-58	99.42	AT3G49760.1 | Symbols: AtbZIP5, bZIP5 | basic leucine-zipper 5 | chr3:18455569-18456039 REVERSE LENGTH=156	4e-27	90.17	GO:0006355 GO:0009410 GO:0030968	regulation of transcription, DNA-dependent; response to xenobiotic stimulus; endoplasmic reticulum unfolded protein response	GO:0003677 GO:0003700 GO:0043565 GO:0046983	DNA binding; sequence-specific DNA binding transcription factor activity; sequence-specific DNA binding; protein dimerization activity	GO:0005634	nucleus	PF00170	bZIP transcription factor	PTHR22952 PTHR22952:SF60	CAMP-RESPONSE ELEMENT BINDING PROTEIN-RELATED; SUBFAMILY NOT NAMED	NA	NA	NA	NA	NA	NA
Glyma01g40380	616	UniRef100_UPI00023377DE UPI00023377DE related cluster n=1 Tax=unknown RepID=UPI00023377DE	0	99.84	UniRef100_G7JF92 AP2-like ethylene-responsive transcription factor ANT n=1 Tax=Medicago truncatula RepID=G7JF92_MEDTR	0	99.84	AT4G37750.1 | Symbols: ANT, DRG, CKC, CKC1 | Integrase-type DNA-binding superfamily protein | chr4:17739782-17742189 FORWARD LENGTH=555	2e-135	92.21	GO:0006306 GO:0006346 GO:0006355 GO:0007276 GO:0009855 GO:0009887 GO:0009944 GO:0009965 GO:0010014 GO:0010051 GO:0010073 GO:0010089 GO:0010492 GO:0016246 GO:0031047 GO:0042127 GO:0044036 GO:0048439 GO:0048519	DNA methylation; methylation-dependent chromatin silencing; regulation of transcription, DNA-dependent; gamete generation; determination of bilateral symmetry; organ morphogenesis; polarity specification of adaxial/abaxial axis; leaf morphogenesis; meristem initiation; xylem and phloem pattern formation; meristem maintenance; xylem development; maintenance of shoot apical meristem identity; RNA i…	GO:0003677 GO:0003700	DNA binding; sequence-specific DNA binding transcription factor activity	GO:0005634	nucleus	PF00847	AP2 domain	PTHR11795 PTHR11795:SF332	PROTEIN KINASE;	NA	NA	NA	NA	NA	NA
Glyma01g40390	269	UniRef100_I1J9G9 Uncharacterized protein n=1 Tax=Glycine max RepID=I1J9G9_SOYBN	0	99.63	UniRef100_C6ZRZ3 LRR-like protein n=1 Tax=Glycine max RepID=C6ZRZ3_SOYBN	2e-168	99.63	AT3G49750.1 | Symbols: AtRLP44, RLP44 | receptor like protein 44 | chr3:18450604-18451428 REVERSE LENGTH=274	4e-122	92.57	GO:0007165	signal transduction	NA	NA	GO:0005886	plasma membrane	PF00560	Leucine Rich Repeat	PTHR24420 PTHR24420:SF665	FAMILY NOT NAMED;	NA	NA	NA	NA	NA	NA
Glyma01g40400	471	UniRef100_I1J9H0 Uncharacterized protein n=1 Tax=Glycine max RepID=I1J9H0_SOYBN	0	99.79	UniRef100_O24544 1-aminocyclopropane-1-carboxylate synthase n=1 Tax=Vigna radiata var. radiata RepID=O24544_VIGRR	0	99.79	AT4G37770.1 | Symbols: ACS8 | 1-amino-cyclopropane-1-carboxylate synthase 8 | chr4:17752222-17753925 FORWARD LENGTH=469	0	99.79	GO:0009058 GO:0009693 GO:0010200 GO:0042218	biosynthetic process; ethylene biosynthetic process; response to chitin; 1-aminocyclopropane-1-carboxylate biosynthetic process	GO:0003824 GO:0005515 GO:0016740 GO:0016847 GO:0030170 GO:0042802	catalytic activity; protein binding; transferase activity; 1-aminocyclopropane-1-carboxylate synthase activity; pyridoxal phosphate binding; identical protein binding	GO:0005737	cytoplasm	PF00155	Aminotransferase class I and II	PTHR11751 PTHR11751:SF26	SUBGROUP I AMINOTRANSFERASE RELATED; TRANSCRIPTION REGULATOR AMINOTRANSFERASE GNTR-RELATED	KOG0256	1-aminocyclopropane-1-carboxylate_synthase,_and_related_proteins	4.4.1.14	1-aminocyclopropane-1-carboxylate_synthase	K01762	1-aminocyclopropane-1-carboxylate_synthase_[EC:4.4.1.14]
Glyma01g40411	348	UniRef100_UPI00023377DF UPI00023377DF related cluster n=1 Tax=unknown RepID=UPI00023377DF	0	99.71	UniRef100_G7K165 Myb transcription factor-like protein n=1 Tax=Medicago truncatula RepID=G7K165_MEDTR	2e-135	99.71	AT3G49690.1 | Symbols: RAX3, MYB84, ATMYB84 | myb domain protein 84 | chr3:18427941-18429100 FORWARD LENGTH=310	6e-86	90.52	GO:0006355 GO:0009751	regulation of transcription, DNA-dependent; response to salicylic acid stimulus	GO:0003677 GO:0003700	DNA binding; sequence-specific DNA binding transcription factor activity	GO:0005634	nucleus	PF00249	Myb-like DNA-binding domain	PTHR10641	MYB-RELATED	KOG0048	Transcription_factor,_Myb_superfamily	NA	NA	K09422	myb_proto-oncogene_protein,_plant
Glyma01g40420	407	UniRef100_I1J9H2 Branched-chain-amino-acid aminotransferase n=2 Tax=Glycine max RepID=I1J9H2_SOYBN	0	99.75	UniRef100_I1J9H2 Branched-chain-amino-acid aminotransferase n=2 Tax=Glycine max RepID=I1J9H2_SOYBN	0	99.75	AT3G49680.1 | Symbols: ATBCAT-3, BCAT3 | branched-chain aminotransferase 3 | chr3:18422768-18425473 FORWARD LENGTH=413	0	99.51	GO:0008152 GO:0009081 GO:0009407 GO:0019932	metabolic process; branched-chain amino acid metabolic process; toxin catabolic process; second-messenger-mediated signaling	GO:0003824 GO:0004084	catalytic activity; branched-chain-amino-acid transaminase activity	GO:0009507 GO:0009570	chloroplast; chloroplast stroma	PF01063	Aminotransferase class IV	PTHR11825 PTHR11825:SF2	SUBGROUP IIII AMINOTRANSFERASE; BRANCHED-CHAIN AMINO ACID AMINOTRANSFERASE	KOG0975	Branched_chain_aminotransferase_BCAT1,_pyridoxal_phosphate_enzymes_type_IV_superfamily	2.6.1.42	Branched-chain_amino_acid_aminotransferase	K00826	branched-chain_amino_acid_aminotransferase_[EC:2.6.1.42]
Glyma01g40430	747	UniRef100_I1J9H3 Uncharacterized protein (Fragment) n=1 Tax=Glycine max RepID=I1J9H3_SOYBN	0	97.86	UniRef100_B9SX77 Filamin-A-interacting protein, putative n=1 Tax=Ricinus communis RepID=B9SX77_RICCO	7e-166	87.15	AT5G65770.3 | Symbols: LINC4 | little nuclei4 | chr5:26311587-26315610 FORWARD LENGTH=1010	6e-147	87.15	NA	NA	NA	NA	GO:0005634 GO:0009507	nucleus; chloroplast	NA	NA	NA	NA	NA	NA	NA	NA	NA	NA
Glyma01g40440	84	NA	NA	NA	NA	NA	NA	NA	NA	NA	NA	NA	NA	NA	NA	NA	NA	NA	NA	NA	NA	NA	NA	NA	NA	NA
Glyma01g40450	284	UniRef100_I1J9H4 Uncharacterized protein n=1 Tax=Glycine max RepID=I1J9H4_SOYBN	0	99.65	UniRef100_D9ZJ03 HD domain class transcription factor n=1 Tax=Malus x domestica RepID=D9ZJ03_MALDO	2e-127	99.65	AT4G37790.1 | Symbols: HAT22 | Homeobox-leucine zipper protein family | chr4:17768241-17769272 FORWARD LENGTH=278	9e-96	99.65	GO:0006355 GO:0006473 GO:0009735	regulation of transcription, DNA-dependent; protein acetylation; response to cytokinin stimulus	GO:0003677 GO:0003700 GO:0043565	DNA binding; sequence-specific DNA binding transcription factor activity; sequence-specific DNA binding	GO:0005634	nucleus	PF02183 PF00046	Homeobox associated leucine zipper; Homeobox domain	PTHR24326 PTHR24326:SF218	FAMILY NOT NAMED;	KOG0483	Transcription_factor_HEX,_contains_HOX_and_HALZ_domains	NA	NA	K09338	homeobox-leucine_zipper_protein
Glyma01g40460	297	UniRef100_UPI00023371E2 UPI00023371E2 related cluster n=1 Tax=unknown RepID=UPI00023371E2	0	98.99	UniRef100_E3UZI7 Xyloglucan endotransglucosylase/hydrolase n=1 Tax=Gossypium hirsutum RepID=E3UZI7_GOSHI	0	99.66	AT5G65730.1 | Symbols: XTH6 | xyloglucan endotransglucosylase/hydrolase 6 | chr5:26299080-26300290 FORWARD LENGTH=292	2e-169	94.61	GO:0005975 GO:0006073 GO:0009269 GO:0009409 GO:0009414 GO:0009651 GO:0009737	carbohydrate metabolic process; cellular glucan metabolic process; response to desiccation; response to cold; response to water deprivation; response to salt stress; response to abscisic acid stimulus	GO:0004553 GO:0016762 GO:0016798	hydrolase activity, hydrolyzing O-glycosyl compounds; xyloglucan:xyloglucosyl transferase activity; hydrolase activity, acting on glycosyl bonds	GO:0005576 GO:0005618 GO:0048046	extracellular region; cell wall; apoplast	PF00722 PF06955	Glycosyl hydrolases family 16; Xyloglucan endo-transglycosylase (XET) C-terminus	PTHR10963 PTHR10963:SF14	SECRETED GLUCOSIDASE-RELATED; BETA-GLUCANASE	NA	NA	2.4.1.207	Xyloglucan:xyloglucosyl_transferase	K08235	xyloglucan:xyloglucosyl_transferase_[EC:2.4.1.207]
Glyma01g40485	131	UniRef100_I1LH31 Uncharacterized protein n=1 Tax=Glycine max RepID=I1LH31_SOYBN	8e-79	99.24	UniRef100_G7K151 EPIDERMAL PATTERNING FACTOR-like protein n=1 Tax=Medicago truncatula RepID=G7K151_MEDTR	1e-59	96.18	AT4G37810.1 | Symbols: | unknown protein; FUNCTIONS IN: molecular_function unknown; INVOLVED IN: biological_process unknown; LOCATED IN: endomembrane system; BEST Arabidopsis thaliana protein match is: unknown protein (TAIR:AT5G10310.1); Has 149 Blast hits to 149 proteins in 15 species: Archae - 0; Bacteria - 0; Metazoa - 0; Fungi - 0; Plants - 149; Viruses - 0; Other Eukaryotes - 0 (source: NCBI…	3e-30	77.1	GO:0008150	biological process	GO:0003674	molecular function	GO:0005576	extracellular region	NA	NA	NA	NA	NA	NA	NA	NA	NA	NA
Glyma01g40510	458	UniRef100_I1J9H6 Uncharacterized protein n=1 Tax=Glycine max RepID=I1J9H6_SOYBN	0	99.78	UniRef100_G7K149 Cysteine desulfurase n=1 Tax=Medicago truncatula RepID=G7K149_MEDTR	0	99.78	AT5G65720.1 | Symbols: ATNIFS1, NIFS1, NFS1, ATNFS1 | nitrogen fixation S (NIFS)-like 1 | chr5:26296349-26297710 FORWARD LENGTH=453	0	99.78	GO:0008152 GO:0016226	metabolic process; iron-sulfur cluster assembly	GO:0003824 GO:0005515 GO:0005524 GO:0008270 GO:0008483 GO:0030170 GO:0031071	catalytic activity; protein binding; ATP binding; zinc ion binding; transaminase activity; pyridoxal phosphate binding; cysteine desulfurase activity	GO:0005739 GO:0009507	mitochondrion; chloroplast	PF00266	Aminotransferase class-V	PTHR11601	CYSTEINE DESULFURYLASE	KOG1549	Cysteine_desulfurase_NFS1	2.8.1.7	NA	K04487	cysteine_desulfurase_[EC:2.8.1.7]
Glyma01g40520	211	UniRef100_I1J9H7 Uncharacterized protein n=1 Tax=Glycine max RepID=I1J9H7_SOYBN	2e-146	99.53	NA	NA	NA	NA	NA	NA	NA	NA	NA	NA	NA	NA	NA	NA	NA	NA	NA	NA	NA	NA	NA	NA
Glyma01g40531	304	UniRef100_I1J9H9 Uncharacterized protein (Fragment) n=1 Tax=Glycine max RepID=I1J9H9_SOYBN	7e-151	69.74	UniRef100_UPI00016C38A2 hypothetical protein GobsU_23777 n=1 Tax=Gemmata obscuriglobus UQM 2246 RepID=UPI00016C38A2	4e-23	54.28	AT5G67020.1 | Symbols: | unknown protein; BEST Arabidopsis thaliana protein match is: unknown protein (TAIR:AT3G50340.1); Has 1807 Blast hits to 1807 proteins in 277 species: Archae - 0; Bacteria - 0; Metazoa - 736; Fungi - 347; Plants - 385; Viruses - 0; Other Eukaryotes - 339 (source: NCBI BLink). | chr5:26749962-26751146 FORWARD LENGTH=394	4e-39	87.83	GO:0008150	biological process	GO:0003674	molecular function	GO:0005634	nucleus	NA	NA	NA	NA	NA	NA	NA	NA	NA	NA
Glyma01g40540	440	UniRef100_I1J9I0 Uncharacterized protein n=1 Tax=Glycine max RepID=I1J9I0_SOYBN	0	99.77	NA	NA	NA	NA	NA	NA	NA	NA	NA	NA	NA	NA	NA	NA	NA	NA	NA	NA	NA	NA	NA	NA
Glyma01g40550	452	UniRef100_I1J9I1 Uncharacterized protein n=1 Tax=Glycine max RepID=I1J9I1_SOYBN	0	99.78	UniRef100_G7JFB0 Tubulin alpha-5 chain n=1 Tax=Medicago truncatula RepID=G7JFB0_MEDTR	0	99.78	AT1G50010.1 | Symbols: TUA2 | tubulin alpha-2 chain | chr1:18517737-18519729 FORWARD LENGTH=450	0	96.24	GO:0006184 GO:0007017 GO:0007018 GO:0009651 GO:0051258	GTP catabolic process; microtubule-based process; microtubule-based movement; response to salt stress; protein polymerization	GO:0003924 GO:0005198 GO:0005200 GO:0005525	GTPase activity; structural molecule activity; structural constituent of cytoskeleton; GTP binding	GO:0005618 GO:0005737 GO:0005829 GO:0005874 GO:0016020 GO:0043234 GO:0045298	cell wall; cytoplasm; cytosol; microtubule; membrane; protein complex; tubulin complex	PF00091 PF03953	Tubulin/FtsZ family, GTPase domain; Tubulin C-terminal domain	PTHR11588	TUBULIN	KOG1376	Alpha_tubulin	NA	NA	K07374	tubulin_alpha
Glyma01g40560	979	UniRef100_UPI00023378BF UPI00023378BF related cluster n=1 Tax=unknown RepID=UPI00023378BF	0	98.06	UniRef100_G7K141 Receptor protein kinase-like protein n=1 Tax=Medicago truncatula RepID=G7K141_MEDTR	0	99.69	AT5G65710.1 | Symbols: HSL2 | HAESA-like 2 | chr5:26292372-26295440 FORWARD LENGTH=993	0	96.83	GO:0006468 GO:0007169	protein phosphorylation; transmembrane receptor protein tyrosine kinase signaling pathway	GO:0004672 GO:0004674 GO:0005524 GO:0016301 GO:0016772	protein kinase activity; protein serine/threonine kinase activity; ATP binding; kinase activity; transferase activity, transferring phosphorus-containing groups	GO:0005886	plasma membrane	PF00069 PF00560 PF08263	Protein kinase domain; Leucine Rich Repeat; Leucine rich repeat N-terminal domain	PTHR24420 PTHR24420:SF884	FAMILY NOT NAMED;	KOG1187	Serine/threonine_protein_kinase	NA	NA	NA	NA
Glyma01g40580	290	UniRef100_I1J9I3 Uncharacterized protein (Fragment) n=2 Tax=Glycine max RepID=I1J9I3_SOYBN	9e-180	86.55	UniRef100_I1LH25 Malate dehydrogenase n=1 Tax=Glycine max RepID=I1LH25_SOYBN	2e-177	89.66	AT2G22780.1 | Symbols: PMDH1 | peroxisomal NAD-malate dehydrogenase 1 | chr2:9689995-9691923 REVERSE LENGTH=354	3e-157	89.66	GO:0005975 GO:0006108 GO:0006635 GO:0007031 GO:0009062 GO:0031998 GO:0044262 GO:0055114 GO:0080093	carbohydrate metabolic process; malate metabolic process; fatty acid beta-oxidation; peroxisome organization; fatty acid catabolic process; regulation of fatty acid beta-oxidation; cellular carbohydrate metabolic process; oxidation-reduction process; regulation of photorespiration	GO:0000166 GO:0003824 GO:0016491 GO:0016615 GO:0016616 GO:0030060	nucleotide binding; catalytic activity; oxidoreductase activity; malate dehydrogenase activity; oxidoreductase activity, acting on the CH-OH group of donors, NAD or NADP as acceptor; L-malate dehydrogenase activity	GO:0005737 GO:0005777 GO:0009507	cytoplasm; peroxisome; chloroplast	PF00056 PF02866	lactate/malate dehydrogenase, NAD binding domain; lactate/malate dehydrogenase, alpha/beta C-terminal domain	PTHR11540 PTHR11540:SF1	MALATE AND LACTATE DEHYDROGENASE; MALATE DEHYDROGENASE	KOG1494	NAD-dependent_malate_dehydrogenase	NA	NA	NA	NA
Glyma01g40590	1013	UniRef100_I1J9I4 Uncharacterized protein n=1 Tax=Glycine max RepID=I1J9I4_SOYBN	0	99.9	UniRef100_Q9LKZ4 Receptor-like protein kinase 3 n=1 Tax=Glycine max RepID=Q9LKZ4_SOYBN	0	99.9	AT5G65700.2 | Symbols: BAM1 | Leucine-rich receptor-like protein kinase family protein | chr5:26281826-26284945 FORWARD LENGTH=1003	0	96.54	GO:0000271 GO:0006468 GO:0007020 GO:0007169 GO:0009825 GO:0009932 GO:0009934 GO:0010075 GO:0010480 GO:0010817 GO:0043481 GO:0048229 GO:0048437 GO:0048653 GO:0048767 GO:0071555	polysaccharide biosynthetic process; protein phosphorylation; microtubule nucleation; transmembrane receptor protein tyrosine kinase signaling pathway; multidimensional cell growth; cell tip growth; regulation of meristem structural organization; regulation of meristem growth; microsporocyte differentiation; regulation of hormone levels; anthocyanin accumulation in tissues in response to UV light…	GO:0004672 GO:0004674 GO:0005515 GO:0005524 GO:0016301 GO:0016772 GO:0033612 GO:0043621	protein kinase activity; protein serine/threonine kinase activity; protein binding; ATP binding; kinase activity; transferase activity, transferring phosphorus-containing groups; receptor serine/threonine kinase binding; protein self-association	GO:0005886	plasma membrane	PF00560 PF07714 PF08263	Leucine Rich Repeat; Protein tyrosine kinase; Leucine rich repeat N-terminal domain	PTHR24420 PTHR24420:SF462	FAMILY NOT NAMED; SUBFAMILY NOT NAMED	KOG1187	Serine/threonine_protein_kinase	NA	NA	NA	NA
Glyma01g40600	342	UniRef100_UPI00023378C1 UPI00023378C1 related cluster n=1 Tax=unknown RepID=UPI00023378C1	0	98.54	UniRef100_G7K134 BHLH transcription factor n=1 Tax=Medicago truncatula RepID=G7K134_MEDTR	3e-99	92.4	AT4G37850.1 | Symbols: | basic helix-loop-helix (bHLH) DNA-binding superfamily protein | chr4:17796362-17797647 REVERSE LENGTH=328	2e-54	98.54	GO:0006355	regulation of transcription, DNA-dependent	GO:0003677 GO:0003700	DNA binding; sequence-specific DNA binding transcription factor activity	GO:0005634	nucleus	PF00010	Helix-loop-helix DNA-binding domain	PTHR12565 PTHR12565:SF7	STEROL REGULATORY ELEMENT-BINDING PROTEIN; CENTROMERE-BINDING PROTEIN 1, CBP-1	NA	NA	NA	NA	NA	NA
Glyma01g40611	329	UniRef100_UPI00023378C2 UPI00023378C2 related cluster n=1 Tax=unknown RepID=UPI00023378C2	0	95.14	UniRef100_G7K131 Transcription factor bHLH25 n=1 Tax=Medicago truncatula RepID=G7K131_MEDTR	2e-104	98.78	AT4G37850.1 | Symbols: | basic helix-loop-helix (bHLH) DNA-binding superfamily protein | chr4:17796362-17797647 REVERSE LENGTH=328	4e-54	97.26	GO:0006355	regulation of transcription, DNA-dependent	GO:0003677 GO:0003700	DNA binding; sequence-specific DNA binding transcription factor activity	GO:0005634	nucleus	PF00010	Helix-loop-helix DNA-binding domain	PTHR12565 PTHR12565:SF7	STEROL REGULATORY ELEMENT-BINDING PROTEIN; CENTROMERE-BINDING PROTEIN 1, CBP-1	NA	NA	NA	NA	NA	NA
Glyma01g40620	369	UniRef100_UPI00023378C3 UPI00023378C3 related cluster n=1 Tax=unknown RepID=UPI00023378C3	0	99.73	UniRef100_G7K125 BHLH transcription factor n=1 Tax=Medicago truncatula RepID=G7K125_MEDTR	4e-96	95.12	AT4G37850.1 | Symbols: | basic helix-loop-helix (bHLH) DNA-binding superfamily protein | chr4:17796362-17797647 REVERSE LENGTH=328	3e-55	66.94	GO:0006355	regulation of transcription, DNA-dependent	GO:0003677 GO:0003700	DNA binding; sequence-specific DNA binding transcription factor activity	GO:0005634	nucleus	PF00010	Helix-loop-helix DNA-binding domain	PTHR23042 PTHR23042:SF25	CIRCADIAN PROTEIN CLOCK/ARNT/BMAL/PAS; NAI1, DNA BINDING / TRANSCRIPTION FACTOR	NA	NA	NA	NA	NA	NA
Glyma01g40630	230	UniRef100_I1J9I8 Uncharacterized protein (Fragment) n=1 Tax=Glycine max RepID=I1J9I8_SOYBN	6e-169	99.57	UniRef100_G7K541 Bromodomain adjacent to zinc finger domain protein 2B n=1 Tax=Medicago truncatula RepID=G7K541_MEDTR	2e-18	52.17	AT5G16680.1 | Symbols: | RING/FYVE/PHD zinc finger superfamily protein | chr5:5467534-5472956 REVERSE LENGTH=1311	3e-18	44.35	GO:0006355 GO:0006486 GO:0009630	regulation of transcription, DNA-dependent; protein glycosylation; gravitropism	GO:0003677 GO:0008270	DNA binding; zinc ion binding	GO:0005634	nucleus	NA	NA	NA	NA	NA	NA	NA	NA	NA	NA
Glyma01g40640	53	NA	NA	NA	NA	NA	NA	NA	NA	NA	NA	NA	NA	NA	NA	NA	NA	NA	NA	NA	NA	NA	NA	NA	NA	NA
Glyma01g40650	352	UniRef100_I1J9I9 Uncharacterized protein n=1 Tax=Glycine max RepID=I1J9I9_SOYBN	0	99.72	NA	NA	NA	AT2G35260.1 | Symbols: | unknown protein; FUNCTIONS IN: molecular_function unknown; INVOLVED IN: biological_process unknown; LOCATED IN: chloroplast; EXPRESSED IN: 21 plant structures; EXPRESSED DURING: 13 growth stages; BEST Arabidopsis thaliana protein match is: unknown protein (TAIR:AT4G17840.1); Has 42 Blast hits to 42 proteins in 14 species: Archae - 0; Bacteria - 0; Metazoa - 0; Fungi - 0; …	2e-134	84.38	GO:0008150 GO:0010155 GO:0019761 GO:0046777	biological process; regulation of proton transport; glucosinolate biosynthetic process; protein autophosphorylation	GO:0003674	molecular function	GO:0009507	chloroplast	NA	NA	NA	NA	NA	NA	NA	NA	NA	NA
Glyma01g40661	268	UniRef100_UPI00023378C5 UPI00023378C5 related cluster n=1 Tax=unknown RepID=UPI00023378C5	0	97.76	UniRef100_G7JZY6 N-acetylornithine deacetylase-like protein n=1 Tax=Medicago truncatula RepID=G7JZY6_MEDTR	1e-158	96.64	AT4G17830.1 | Symbols: | Peptidase M20/M25/M40 family protein | chr4:9915916-9918049 FORWARD LENGTH=440	4e-145	96.27	GO:0006508 GO:0008152	proteolysis; metabolic process	GO:0008237 GO:0016787	metallopeptidase activity; hydrolase activity	GO:0005829	cytosol	PF01546	Peptidase family M20/M25/M40	PTHR11014 PTHR11014:SF7	PROTEASE M20-RELATED; gb def: arge/dape/acy1 family protein [deinococcus radiodurans]	NA	NA	NA	NA	NA	NA
Glyma01g40671	251	UniRef100_D7R6G7 PALMATE-LIKE PENTAFOLIATA2 n=2 Tax=Glycine max RepID=D7R6G7_SOYBN	1e-149	82.47	UniRef100_D7R6G7 PALMATE-LIKE PENTAFOLIATA2 n=2 Tax=Glycine max RepID=D7R6G7_SOYBN	1e-149	82.47	AT4G17810.1 | Symbols: | C2H2 and C2HC zinc fingers superfamily protein | chr4:9906918-9907532 FORWARD LENGTH=204	5e-41	82.47	GO:0006355 GO:0006417 GO:0009657 GO:0009965 GO:0030154 GO:0045893	regulation of transcription, DNA-dependent; regulation of translation; plastid organization; leaf morphogenesis; cell differentiation; positive regulation of transcription, DNA-dependent	GO:0003676 GO:0003700 GO:0008270	nucleic acid binding; sequence-specific DNA binding transcription factor activity; zinc ion binding	GO:0005622 GO:0005634	intracellular; nucleus	NA	NA	NA	NA	NA	NA	NA	NA	NA	NA
Glyma01g40680	251	UniRef100_I1J9J5 Uncharacterized protein n=1 Tax=Glycine max RepID=I1J9J5_SOYBN	5e-180	99.6	UniRef100_B9S1G1 ESC, putative n=1 Tax=Ricinus communis RepID=B9S1G1_RICCO	4e-104	99.6	AT2G35270.1 | Symbols: GIK | Predicted AT-hook DNA-binding family protein | chr2:14857021-14857878 FORWARD LENGTH=285	4e-93	99.6	GO:0000041 GO:0009733 GO:0009741 GO:0010359 GO:0045892 GO:0048440 GO:0048481 GO:0048653	transition metal ion transport; response to auxin stimulus; response to brassinosteroid stimulus; regulation of anion channel activity; negative regulation of transcription, DNA-dependent; carpel development; ovule development; anther development	GO:0003677 GO:0003680	DNA binding; AT DNA binding	GO:0005654 GO:0005737	nucleoplasm; cytoplasm	PF03479	Domain of unknown function (DUF296)	NA	NA	NA	NA	NA	NA	NA	NA
Glyma01g40690	339	UniRef100_I1J9J6 Uncharacterized protein n=1 Tax=Glycine max RepID=I1J9J6_SOYBN	0	99.71	UniRef100_G7JGG3 AT-hook protein n=2 Tax=Medicago truncatula RepID=G7JGG3_MEDTR	3e-91	99.41	AT4G17950.1 | Symbols: | AT hook motif DNA-binding family protein | chr4:9967295-9969007 REVERSE LENGTH=439	1e-63	77.29	GO:0006355	regulation of transcription, DNA-dependent	GO:0003677	DNA binding	GO:0005634 GO:0005829	nucleus; cytosol	PF03479	Domain of unknown function (DUF296)	NA	NA	NA	NA	NA	NA	NA	NA
Glyma01g40700	439	UniRef100_I1J9J7 Uncharacterized protein n=2 Tax=Glycine max RepID=I1J9J7_SOYBN	0	99.77	UniRef100_G7JZX7 AP-2 complex subunit mu n=1 Tax=Medicago truncatula RepID=G7JZX7_MEDTR	0	99.77	AT5G46630.1 | Symbols: | Clathrin adaptor complexes medium subunit family protein | chr5:18920580-18923252 FORWARD LENGTH=438	0	99.77	GO:0006810 GO:0006886 GO:0016192	transport; intracellular protein transport; vesicle-mediated transport	NA	NA	GO:0005829 GO:0005886 GO:0030125 GO:0030131 GO:0030132	cytosol; plasma membrane; clathrin vesicle coat; clathrin adaptor complex; clathrin coat of coated pit	PF00928	Adaptor complexes medium subunit family	PTHR11998 PTHR11998:SF12	CLATHRIN COAT ASSEMBLY PROTEIN; gb def: clathrin coat assembly protein [schizosaccharomyces pombe]	KOG0938	Adaptor_complexes_medium_subunit_family	NA	NA	K11826	AP-2_complex_subunit_mu-1
Glyma01g40710	144	UniRef100_C6SY05 Uncharacterized protein n=1 Tax=Glycine max RepID=C6SY05_SOYBN	4e-100	99.31	NA	NA	NA	AT4G17960.1 | Symbols: | unknown protein; BEST Arabidopsis thaliana protein match is: unknown protein (TAIR:AT5G46620.1); Has 46 Blast hits to 45 proteins in 13 species: Archae - 0; Bacteria - 0; Metazoa - 0; Fungi - 0; Plants - 46; Viruses - 0; Other Eukaryotes - 0 (source: NCBI BLink). | chr4:9971154-9972227 FORWARD LENGTH=154	9e-37	99.31	GO:0008150	biological process	GO:0003674	molecular function	GO:0005737	cytoplasm	NA	NA	NA	NA	NA	NA	NA	NA	NA	NA
Glyma01g40720	148	UniRef100_I1J9J9 Uncharacterized protein n=1 Tax=Glycine max RepID=I1J9J9_SOYBN	2e-99	99.32	UniRef100_Q53UG6 LSD-One-Like 1 n=1 Tax=Brassica rapa RepID=Q53UG6_BRACM	6e-75	93.92	AT1G32540.3 | Symbols: LOL1 | lsd one like 1 | chr1:11768043-11769591 FORWARD LENGTH=154	1e-77	87.16	GO:0009814 GO:0034052 GO:0043068 GO:2000121	defense response, incompatible interaction; positive regulation of plant-type hypersensitive response; positive regulation of programmed cell death; regulation of removal of superoxide radicals	GO:0003677	DNA binding	GO:0005576	extracellular region	PF06943	LSD1 zinc finger	NA	NA	NA	NA	NA	NA	NA	NA
Glyma01g40760	538	UniRef100_UPI00023378C9 UPI00023378C9 related cluster n=1 Tax=unknown RepID=UPI00023378C9	0	99.81	UniRef100_O49696 Aluminum-activated malate transporter 12 n=2 Tax=Arabidopsis thaliana RepID=ALMTC_ARATH	0	94.61	AT4G17970.1 | Symbols: ALMT12, ATALMT12 | aluminum-activated, malate transporter 12 | chr4:9975482-9977722 FORWARD LENGTH=560	0	94.61	GO:0010044 GO:0010118	response to aluminum ion; stomatal movement	GO:0008509	anion transmembrane transporter activity	GO:0012505	endomembrane system	PF11744	Aluminium activated malate transporter	NA	NA	KOG4711	Predicted_membrane_protein	NA	NA	NA	NA
Glyma01g40770	304	UniRef100_I1J9K1 Uncharacterized protein n=1 Tax=Glycine max RepID=I1J9K1_SOYBN	0	99.67	UniRef100_G7JZX3 Protein ABCI7 n=1 Tax=Medicago truncatula RepID=G7JZX3_MEDTR	1e-127	97.37	AT1G32500.1 | Symbols: ATNAP6, NAP6 | non-intrinsic ABC protein 6 | chr1:11750091-11751994 REVERSE LENGTH=475	5e-104	94.08	GO:0006364 GO:0006569 GO:0006810 GO:0009684 GO:0009793 GO:0009902 GO:0010027 GO:0010207 GO:0010228 GO:0016226 GO:0034660 GO:0035304 GO:0042793 GO:0045893 GO:0048481	rRNA processing; tryptophan catabolic process; transport; indoleacetic acid biosynthetic process; embryo development ending in seed dormancy; chloroplast relocation; thylakoid membrane organization; photosystem II assembly; vegetative to reproductive phase transition of meristem; iron-sulfur cluster assembly; ncRNA metabolic process; regulation of protein dephosphorylation; transcription from pla…	GO:0005215 GO:0005515	transporter activity; protein binding	GO:0009507 GO:0009536 GO:0009570	chloroplast; plastid; chloroplast stroma	PF01458	Uncharacterized protein family (UPF0051)	NA	NA	NA	NA	NA	NA	NA	NA
Glyma01g40780	754	UniRef100_UPI00023378CB UPI00023378CB related cluster n=1 Tax=unknown RepID=UPI00023378CB	0	99.87	UniRef100_G7JGI0 Protein phosphatase 2C n=1 Tax=Medicago truncatula RepID=G7JGI0_MEDTR	0	99.73	AT2G35350.1 | Symbols: PLL1 | poltergeist like 1 | chr2:14881360-14884116 REVERSE LENGTH=783	0	99.73	GO:0006355 GO:0006499 GO:0009826 GO:0009933 GO:0010074 GO:0018345 GO:0018377	regulation of transcription, DNA-dependent; N-terminal protein myristoylation; unidimensional cell growth; meristem structural organization; maintenance of meristem identity; protein palmitoylation; protein myristoylation	GO:0003824 GO:0004722 GO:0005543	catalytic activity; protein serine/threonine phosphatase activity; phospholipid binding	GO:0005634 GO:0005886	nucleus; plasma membrane	PF00481	Protein phosphatase 2C	PTHR13832 PTHR13832:SF170	PROTEIN PHOSPHATASE 2C; SUBFAMILY NOT NAMED	KOG0700	Protein_phosphatase_2C/pyruvate_dehydrogenase_(lipoamide)_phosphatase	NA	NA	NA	NA
Glyma01g40790	69	NA	NA	NA	NA	NA	NA	NA	NA	NA	NA	NA	NA	NA	NA	NA	NA	NA	NA	NA	NA	NA	NA	NA	NA	NA
Glyma01g40810	200	UniRef100_C6T0B7 Uncharacterized protein n=1 Tax=Glycine max RepID=C6T0B7_SOYBN	9e-146	99.5	UniRef100_Q39732 Glycine cleavage system H protein, mitochondrial n=1 Tax=Flaveria anomala RepID=GCSH_FLAAN	4e-98	82.5	AT2G35370.1 | Symbols: GDCH | glycine decarboxylase complex H | chr2:14891239-14892050 FORWARD LENGTH=165	2e-92	82.5	GO:0006098 GO:0006364 GO:0006546 GO:0009409 GO:0009657 GO:0009697 GO:0009744 GO:0009749 GO:0009814 GO:0009853 GO:0010207 GO:0015979 GO:0019344 GO:0019464 GO:0019684 GO:0042742 GO:0043085	pentose-phosphate shunt; rRNA processing; glycine catabolic process; response to cold; plastid organization; salicylic acid biosynthetic process; response to sucrose stimulus; response to glucose stimulus; defense response, incompatible interaction; photorespiration; photosystem II assembly; photosynthesis; cysteine biosynthetic process; glycine decarboxylation via glycine cleavage system; photos…	GO:0004375	glycine dehydrogenase (decarboxylating) activity	GO:0005634 GO:0005739 GO:0005960 GO:0009507 GO:0009579	nucleus; mitochondrion; glycine cleavage complex; chloroplast; thylakoid	PF01597	Glycine cleavage H-protein	PTHR11715	GLYCINE CLEAVAGE SYSTEM H PROTEIN	KOG3373	Glycine_cleavage_system_H_protein_(lipoate-binding)	NA	NA	K02437	glycine_cleavage_system_H_protein
Glyma01g40820	494	UniRef100_I1J9K5 Uncharacterized protein n=1 Tax=Glycine max RepID=I1J9K5_SOYBN	0	99.8	UniRef100_G7JZW7 Cytochrome P450 ent-kaurenoic acid oxidase n=1 Tax=Medicago truncatula RepID=G7JZW7_MEDTR	0	99.8	AT2G32440.2 | Symbols: KAO2 | ent-kaurenoic acid hydroxylase 2 | chr2:13775668-13777783 FORWARD LENGTH=489	0	99.6	GO:0009686 GO:0055114	gibberellin biosynthetic process; oxidation-reduction process	GO:0004497 GO:0005506 GO:0009055 GO:0016705 GO:0019825 GO:0020037 GO:0051777	monooxygenase activity; iron ion binding; electron carrier activity; oxidoreductase activity, acting on paired donors, with incorporation or reduction of molecular oxygen; oxygen binding; heme binding; ent-kaurenoate oxidase activity	GO:0005739 GO:0005783	mitochondrion; endoplasmic reticulum	PF00067	Cytochrome P450	PTHR24286 PTHR24286:SF24	FAMILY NOT NAMED;	KOG0157	Cytochrome_P450_CYP4/CYP19/CYP26_subfamilies	NA	NA	NA	NA
Glyma01g40830	74	UniRef100_I1J9K6 Uncharacterized protein n=1 Tax=Glycine max RepID=I1J9K6_SOYBN	1e-42	98.65	NA	NA	NA	NA	NA	NA	NA	NA	NA	NA	NA	NA	NA	NA	NA	NA	NA	NA	NA	NA	NA	NA
Glyma01g40840	128	UniRef100_I1J9K7 Uncharacterized protein n=1 Tax=Glycine max RepID=I1J9K7_SOYBN	2e-86	99.22	NA	NA	NA	AT5G64816.2 | Symbols: | unknown protein; Has 35333 Blast hits to 34131 proteins in 2444 species: Archae - 798; Bacteria - 22429; Metazoa - 974; Fungi - 991; Plants - 531; Viruses - 0; Other Eukaryotes - 9610 (source: NCBI BLink). | chr5:25913487-25913879 FORWARD LENGTH=130	6e-74	93.75	GO:0008150	biological process	GO:0003674	molecular function	GO:0005575	cellular component	NA	NA	NA	NA	NA	NA	NA	NA	NA	NA
Glyma01g40850	597	UniRef100_I1J9K8 Uncharacterized protein n=1 Tax=Glycine max RepID=I1J9K8_SOYBN	0	99.83	UniRef100_G7JZV7 Peptide transporter PTR1 n=1 Tax=Medicago truncatula RepID=G7JZV7_MEDTR	0	99.5	AT1G32450.1 | Symbols: NRT1.5 | nitrate transporter 1.5 | chr1:11715337-11719807 REVERSE LENGTH=614	0	98.32	GO:0006598 GO:0006826 GO:0006857 GO:0009698 GO:0009734 GO:0010106 GO:0010167 GO:0015698 GO:0015706 GO:0042398	polyamine catabolic process; iron ion transport; oligopeptide transport; phenylpropanoid metabolic process; auxin mediated signaling pathway; cellular response to iron ion starvation; response to nitrate; inorganic anion transport; nitrate transport; cellular modified amino acid biosynthetic process	GO:0005215 GO:0015112	transporter activity; nitrate transmembrane transporter activity	GO:0005886 GO:0016020	plasma membrane; membrane	PF00854	POT family	PTHR11654 PTHR11654:SF37	OLIGOPEPTIDE TRANSPORTER-RELATED; OLIGOPEPTIDE TRANSPORTER-RELATED	KOG1237	H+/oligopeptide_symporter	NA	NA	NA	NA
Glyma01g40860	546	UniRef100_I1J9K9 Pyruvate kinase n=2 Tax=Glycine max RepID=I1J9K9_SOYBN	0	83.33	UniRef100_I1J9K9 Pyruvate kinase n=2 Tax=Glycine max RepID=I1J9K9_SOYBN	0	83.33	AT1G32440.1 | Symbols: PKp3 | plastidial pyruvate kinase 3 | chr1:11712205-11714963 FORWARD LENGTH=571	0	87	GO:0006096 GO:0006633	glycolysis; fatty acid biosynthetic process	GO:0000287 GO:0003824 GO:0004743 GO:0030955	magnesium ion binding; catalytic activity; pyruvate kinase activity; potassium ion binding	GO:0009507 GO:0009570	chloroplast; chloroplast stroma	PF02887 PF00224	Pyruvate kinase, alpha/beta domain; Pyruvate kinase, barrel domain	PTHR11817	PYRUVATE KINASE	KOG2323	Pyruvate_kinase	2.7.1.40	Pyruvate_kinase.	K00873	pyruvate_kinase_[EC:2.7.1.40]
Glyma01g40870	362	UniRef100_I1J9L0 Uncharacterized protein (Fragment) n=2 Tax=Glycine max RepID=I1J9L0_SOYBN	0	93.92	UniRef100_G7JZV3 Peroxidase n=1 Tax=Medicago truncatula RepID=G7JZV3_MEDTR	0	95.3	AT2G35380.1 | Symbols: | Peroxidase superfamily protein | chr2:14892636-14893958 FORWARD LENGTH=336	1e-150	93.09	GO:0000041 GO:0006979 GO:0055114	transition metal ion transport; response to oxidative stress; oxidation-reduction process	GO:0004601 GO:0020037	peroxidase activity; heme binding	GO:0005576	extracellular region	PF00141	Peroxidase	NA	NA	NA	NA	NA	NA	NA	NA
Glyma01g40880	540	UniRef100_I1J9L1 Uncharacterized protein n=1 Tax=Glycine max RepID=I1J9L1_SOYBN	0	99.81	UniRef100_A8IDV8 Inositol-1,4,5-triphosphate-5-phosphatase n=1 Tax=Solanum lycopersicum RepID=A8IDV8_SOLLC	0	98.89	AT4G18010.2 | Symbols: IP5PII | myo-inositol polyphosphate 5-phosphatase 2 | chr4:9991194-9994099 REVERSE LENGTH=613	0	98.15	GO:0007165 GO:0009414 GO:0009611 GO:0009723 GO:0009733 GO:0009737 GO:0009738 GO:0009753 GO:0009845 GO:0032957 GO:0042538 GO:0046854 GO:0046855 GO:0052542	signal transduction; response to water deprivation; response to wounding; response to ethylene stimulus; response to auxin stimulus; response to abscisic acid stimulus; abscisic acid mediated signaling pathway; response to jasmonic acid stimulus; seed germination; inositol trisphosphate metabolic process; hyperosmotic salinity response; phosphatidylinositol phosphorylation; inositol phosphate dep…	GO:0004445	inositol-polyphosphate 5-phosphatase activity	GO:0005737	cytoplasm	PF03372	Endonuclease/Exonuclease/phosphatase family	PTHR11200 PTHR11200:SF29	INOSITOL 5-PHOSPHATASE; INOSITOL PHOSPHATASE SKIP	KOG0565	Inositol_polyphosphate_5-phosphatase_and_related_proteins	NA	NA	NA	NA
Glyma01g40890	284	UniRef100_I1J9L3 Uncharacterized protein n=1 Tax=Glycine max RepID=I1J9L3_SOYBN	0	99.65	UniRef100_G7JZV0 GMFP4 n=2 Tax=Medicago truncatula RepID=G7JZV0_MEDTR	3e-166	99.65	AT1G32400.3 | Symbols: TOM2A | tobamovirus multiplication 2A | chr1:11689393-11690873 REVERSE LENGTH=280	9e-128	99.65	GO:0046786	viral replication complex formation and maintenance	GO:0005515	protein binding	GO:0005576 GO:0005773 GO:0005794 GO:0009506 GO:0016020 GO:0016021	extracellular region; vacuole; Golgi apparatus; plasmodesma; membrane; integral to membrane	PF00335	Tetraspanin family	PTHR19282 PTHR19282:SF69	TETRASPANIN; SUBFAMILY NOT NAMED	NA	NA	NA	NA	NA	NA
Glyma01g40900	559	UniRef100_UPI00023378CF UPI00023378CF related cluster n=1 Tax=unknown RepID=UPI00023378CF	0	99.82	UniRef100_G7JZU4 Two-component response regulator-like protein n=1 Tax=Medicago truncatula RepID=G7JZU4_MEDTR	0	96.96	AT4G18020.6 | Symbols: APRR2 | CheY-like two-component responsive regulator family protein | chr4:10003738-10006682 REVERSE LENGTH=535	2e-138	97.67	GO:0000160 GO:0006355 GO:0007623 GO:0009736	phosphorelay signal transduction system; regulation of transcription, DNA-dependent; circadian rhythm; cytokinin mediated signaling pathway	GO:0000156 GO:0003700 GO:0005515	phosphorelay response regulator activity; sequence-specific DNA binding transcription factor activity; protein binding	GO:0005634	nucleus	PF00249 PF00072	Myb-like DNA-binding domain; Response regulator receiver domain	NA	NA	NA	NA	NA	NA	NA	NA
Glyma01g40910	378	UniRef100_UPI00023378D0 UPI00023378D0 related cluster n=1 Tax=unknown RepID=UPI00023378D0	0	99.74	UniRef100_Q10T68 Expressed protein n=2 Tax=Oryza sativa Japonica Group RepID=Q10T68_ORYSJ	3e-43	61.38	AT5G46560.1 | Symbols: | CONTAINS InterPro DOMAIN/s: Inner nuclear membrane protein MAN1 (InterPro:IPR018996); Has 58 Blast hits to 58 proteins in 29 species: Archae - 0; Bacteria - 4; Metazoa - 11; Fungi - 15; Plants - 20; Viruses - 0; Other Eukaryotes - 8 (source: NCBI BLink). | chr5:18888061-18890090 FORWARD LENGTH=387	2e-120	87.57	GO:0008150	biological process	GO:0003674	molecular function	GO:0005634 GO:0005639 GO:0005783 GO:0009543	nucleus; integral to nuclear inner membrane; endoplasmic reticulum; chloroplast thylakoid lumen	PF09402	Man1-Src1p-C-terminal domain	NA	NA	NA	NA	NA	NA	NA	NA
Glyma01g40920	216	UniRef100_I1J9L7 Uncharacterized protein n=1 Tax=Glycine max RepID=I1J9L7_SOYBN	1e-149	99.54	UniRef100_G7J7D8 50S ribosomal protein L11 n=1 Tax=Medicago truncatula RepID=G7J7D8_MEDTR	1e-109	91.67	AT1G32990.1 | Symbols: PRPL11 | plastid ribosomal protein l11 | chr1:11955827-11957139 FORWARD LENGTH=222	1e-104	89.81	GO:0006364 GO:0006412 GO:0010027 GO:0015995 GO:0019288 GO:0042254	rRNA processing; translation; thylakoid membrane organization; chlorophyll biosynthetic process; isopentenyl diphosphate biosynthetic process, mevalonate-independent pathway; ribosome biogenesis	GO:0003735	structural constituent of ribosome	GO:0005840 GO:0009507 GO:0009570 GO:0009941 GO:0016020 GO:0022625 GO:0022626	ribosome; chloroplast; chloroplast stroma; chloroplast envelope; membrane; cytosolic large ribosomal subunit; cytosolic ribosome	PF00298 PF03946	Ribosomal protein L11, RNA binding domain; Ribosomal protein L11, N-terminal domain	PTHR11661 PTHR11661:SF4	60S RIBOSOMAL PROTEIN L12; 50S RIBOSOMAL PROTEIN L11	KOG3257	Mitochondrial/chloroplast_ribosomal_protein_L11	NA	NA	K02867	large_subunit_ribosomal_protein_L11
Glyma01g40930	138	UniRef100_C6SZK6 Uncharacterized protein n=1 Tax=Glycine max RepID=C6SZK6_SOYBN	5e-92	99.28	UniRef100_G7JZT8 Vacuolar protein sorting-associated protein-like protein n=1 Tax=Medicago truncatula RepID=G7JZT8_MEDTR	4e-72	99.28	AT1G32410.5 | Symbols: | Vacuolar protein sorting 55 (VPS55) family protein | chr1:11694398-11695297 FORWARD LENGTH=140	6e-63	97.83	GO:0006810	transport	GO:0005215	transporter activity	GO:0005773	vacuole	PF04133	Vacuolar protein sorting 55	PTHR12050	LEPTIN RECEPTOR-RELATED	KOG2174	Leptin_receptor_gene-related_protein	NA	NA	NA	NA
Glyma01g40941	105	UniRef100_I1J9L9 Uncharacterized protein n=1 Tax=Glycine max RepID=I1J9L9_SOYBN	9e-70	99.05	UniRef100_Q9M1Z0 Allyl alcohol dehydrogenase-like protein n=3 Tax=Arabidopsis RepID=Q9M1Z0_ARATH	4e-29	99.05	AT3G59840.1 | Symbols: | unknown protein; FUNCTIONS IN: molecular_function unknown; INVOLVED IN: biological_process unknown; LOCATED IN: chloroplast, chloroplast envelope; EXPRESSED IN: 23 plant structures; EXPRESSED DURING: 13 growth stages; Has 72 Blast hits to 72 proteins in 12 species: Archae - 0; Bacteria - 0; Metazoa - 0; Fungi - 0; Plants - 72; Viruses - 0; Other Eukaryotes - 0 (source: NC…	2e-33	99.05	GO:0008150	biological process	GO:0003674	molecular function	GO:0009507 GO:0009536 GO:0009941	chloroplast; plastid; chloroplast envelope	NA	NA	NA	NA	NA	NA	1.-.-.-	Oxidoreductases	K00540	formate_acetyltransferase_activating_enzyme_[EC:1.97.1.4]
Glyma01g40950	474	UniRef100_UPI00023378D3 UPI00023378D3 related cluster n=1 Tax=unknown RepID=UPI00023378D3	0	99.79	UniRef100_A7L4B1 Phosphoglucosamine mutase n=2 Tax=Carica papaya RepID=A7L4B1_CARPA	0	99.79	AT5G18070.1 | Symbols: DRT101 | phosphoglucosamine mutase-related | chr5:5981117-5982787 FORWARD LENGTH=556	0	98.95	GO:0000719 GO:0005975 GO:0006048 GO:0009411 GO:0019255	photoreactive repair; carbohydrate metabolic process; UDP-N-acetylglucosamine biosynthetic process; response to UV; glucose 1-phosphate metabolic process	GO:0004610 GO:0004614 GO:0016868	phosphoacetylglucosamine mutase activity; phosphoglucomutase activity; intramolecular transferase activity, phosphotransferases	GO:0005739 GO:0005829 GO:0009506 GO:0009507	mitochondrion; cytosol; plasmodesma; chloroplast	PF02878 PF00408 PF02880	Phosphoglucomutase/phosphomannomutase, alpha/beta/alpha domain I; Phosphoglucomutase/phosphomannomutase, C-terminal domain; Phosphoglucomutase/phosphomannomutase, alpha/beta/alpha domain III	PTHR22573 PTHR22573:SF3	PHOSPHOHEXOMUTASE FAMILY MEMBER; PHOSPHOGLUCOMUTASE	KOG2537	Phosphoglucomutase/phosphomannomutase	NA	NA	NA	NA
Glyma01g40960	57	UniRef100_I1J9M1 Uncharacterized protein n=1 Tax=Glycine max RepID=I1J9M1_SOYBN	2e-31	98.25	UniRef100_G0YCZ9 NADH-plastoquinone oxidoreductase subunit 2 (Fragment) n=1 Tax=Eucryphia lucida RepID=G0YCZ9_EUCLU	2e-29	98.25	ATCG01250.1 | Symbols: NDHB.2 | NADH-Ubiquinone/plastoquinone (complex I) protein | chrC:141854-143708 FORWARD LENGTH=389	2e-29	98.25	GO:0042773 GO:0055114	ATP synthesis coupled electron transport; oxidation-reduction process	GO:0008137	NADH dehydrogenase (ubiquinone) activity	GO:0009507	chloroplast	NA	NA	NA	NA	NA	NA	NA	NA	NA	NA
Glyma01g40985	122	UniRef100_G8A326 Photosystem I assembly protein Ycf3 n=1 Tax=Medicago truncatula RepID=G8A326_MEDTR	1e-71	99.18	UniRef100_G8A326 Photosystem I assembly protein Ycf3 n=1 Tax=Medicago truncatula RepID=G8A326_MEDTR	1e-71	99.18	ATCG00360.1 | Symbols: YCF3 | Tetratricopeptide repeat (TPR)-like superfamily protein | chrC:42584-43751 REVERSE LENGTH=126	6e-70	99.18	GO:0006091 GO:0006354 GO:0015979 GO:0048564	generation of precursor metabolites and energy; DNA-dependent transcription, elongation; photosynthesis; photosystem I assembly	GO:0051082	unfolded protein binding	GO:0009507	chloroplast	PF00515	Tetratricopeptide repeat	PTHR26312 PTHR26312:SF22	FAMILY NOT NAMED; SUBFAMILY NOT NAMED	NA	NA	NA	NA	NA	NA
Glyma01g41010	688	UniRef100_I1J9M5 Uncharacterized protein (Fragment) n=1 Tax=Glycine max RepID=I1J9M5_SOYBN	0	91.86	UniRef100_G7JZT5 Pentatricopeptide repeat-containing protein n=1 Tax=Medicago truncatula RepID=G7JZT5_MEDTR	0	99.27	AT1G32415.1 | Symbols: | pentatricopeptide (PPR) repeat-containing protein | chr1:11695611-11697896 FORWARD LENGTH=761	0	96.95	GO:0008150	biological process	GO:0003674	molecular function	GO:0005739	mitochondrion	PF01535	PPR repeat	PTHR24015 PTHR24015:SF89	FAMILY NOT NAMED; PENTATRICOPEPTIDE (PPR) REPEAT-CONTAINING PROTEIN	NA	NA	NA	NA	NA	NA
Glyma01g41030	250	UniRef100_C6T7T3 Uncharacterized protein n=2 Tax=Glycine max RepID=C6T7T3_SOYBN	2e-180	99.6	UniRef100_G7JYQ1 Pyrophosphatase ppaX n=1 Tax=Medicago truncatula RepID=G7JYQ1_MEDTR	6e-151	96.8	AT2G38740.1 | Symbols: | Haloacid dehalogenase-like hydrolase (HAD) superfamily protein | chr2:16194639-16195995 REVERSE LENGTH=244	2e-122	94	GO:0008152	metabolic process	GO:0003824 GO:0016787	catalytic activity; hydrolase activity	GO:0005737 GO:0005829 GO:0005886	cytoplasm; cytosol; plasma membrane	PF00702	haloacid dehalogenase-like hydrolase	PTHR18901	2-DEOXYGLUCOSE-6-PHOSPHATE PHOSPHATASE 2	KOG2914	Predicted_haloacid-halidohydrolase_and_related_hydrolases	NA	NA	NA	NA
Glyma01g41050	256	UniRef100_UPI00023372ED UPI00023372ED related cluster n=1 Tax=unknown RepID=UPI00023372ED	0	99.61	UniRef100_B9SS10 Major pollen allergen Ory s 1, putative n=1 Tax=Ricinus communis RepID=B9SS10_RICCO	6e-142	92.58	AT4G17030.1 | Symbols: ATEXLB1, EXPR, AT-EXPR, ATEXPR1, ATHEXP BETA 3.1, EXLB1 | expansin-like B1 | chr4:9581817-9583181 REVERSE LENGTH=250	3e-57	94.92	GO:0009826 GO:0009828 GO:0019953	unidimensional cell growth; plant-type cell wall loosening; sexual reproduction	NA	NA	GO:0005576	extracellular region	PF01357 PF03330	Pollen allergen; Rare lipoprotein A (RlpA)-like double-psi beta-barrel	NA	NA	NA	NA	NA	NA	NA	NA
Glyma01g41070	176	UniRef100_I1J9N1 Uncharacterized protein n=1 Tax=Glycine max RepID=I1J9N1_SOYBN	2e-124	99.43	UniRef100_H9DXV8 BAP1 n=1 Tax=Vitis vinifera RepID=H9DXV8_VITVI	3e-42	91.48	AT2G45760.1 | Symbols: BAP2, BAL | BON association protein 2 | chr2:18847125-18847748 REVERSE LENGTH=207	5e-35	98.3	GO:0008150 GO:0009627 GO:0009693 GO:0009697	biological process; systemic acquired resistance; ethylene biosynthetic process; salicylic acid biosynthetic process	GO:0003674	molecular function	GO:0005575	cellular component	PF00168	C2 domain	NA	NA	NA	NA	NA	NA	NA	NA
Glyma01g41081	414	UniRef100_I1J9N2 Uncharacterized protein (Fragment) n=1 Tax=Glycine max RepID=I1J9N2_SOYBN	0	77.78	UniRef100_G7I2N7 GTPase obg n=1 Tax=Medicago truncatula RepID=G7I2N7_MEDTR	3e-165	98.31	AT1G07615.1 | Symbols: | GTP-binding protein Obg/CgtA | chr1:2342277-2344200 REVERSE LENGTH=493	2e-110	92.75	NA	NA	NA	NA	NA	NA	PF01018 PF01926	GTP1/OBG; GTPase of unknown function	PTHR11702 PTHR11702:SF3	DEVELOPMENTALLY REGULATED GTP-BINDING PROTEIN-RELATED; GTP-BINDING PROTEIN, GTP1/OBG-FAMILY	KOG1489	Predicted_GTP-binding_protein_(ODN_superfamily)	NA	NA	NA	NA
Glyma01g41091	177	UniRef100_I1J9N3 Uncharacterized protein n=1 Tax=Glycine max RepID=I1J9N3_SOYBN	5e-99	89.27	UniRef100_Q40525 Nt-rab6 protein n=1 Tax=Nicotiana tabacum RepID=Q40525_TOBAC	4e-85	90.96	AT2G44610.1 | Symbols: RAB6, ATRABH1B, ATRAB6A, RAB6A | Ras-related small GTP-binding family protein | chr2:18411778-18413883 REVERSE LENGTH=208	5e-87	90.96	GO:0006891 GO:0006944 GO:0007264 GO:0015031 GO:0032940	intra-Golgi vesicle-mediated transport; cellular membrane fusion; small GTPase mediated signal transduction; protein transport; secretion by cell	GO:0005515 GO:0005525	protein binding; GTP binding	GO:0000139 GO:0005768 GO:0005774 GO:0005794 GO:0005802 GO:0005829 GO:0005886 GO:0009506 GO:0016020	Golgi membrane; endosome; vacuolar membrane; Golgi apparatus; trans-Golgi network; cytosol; plasma membrane; plasmodesma; membrane	PF00071	Ras family	PTHR24073 PTHR24073:SF256	FAMILY NOT NAMED; SUBFAMILY NOT NAMED	KOG0092	GTPase_Rab5/YPT51_and_related_small_G_protein_superfamily_GTPases	NA	NA	NA	NA
Glyma01g41100	208	UniRef100_I1J9N4 Uncharacterized protein n=1 Tax=Glycine max RepID=I1J9N4_SOYBN	5e-150	99.52	UniRef100_Q40525 Nt-rab6 protein n=1 Tax=Nicotiana tabacum RepID=Q40525_TOBAC	1e-138	99.52	AT2G44610.1 | Symbols: RAB6, ATRABH1B, ATRAB6A, RAB6A | Ras-related small GTP-binding family protein | chr2:18411778-18413883 REVERSE LENGTH=208	5e-139	99.52	GO:0006891 GO:0006944 GO:0007264 GO:0015031 GO:0032940	intra-Golgi vesicle-mediated transport; cellular membrane fusion; small GTPase mediated signal transduction; protein transport; secretion by cell	GO:0005515 GO:0005525	protein binding; GTP binding	GO:0000139 GO:0005768 GO:0005774 GO:0005794 GO:0005802 GO:0005829 GO:0005886 GO:0009506 GO:0016020	Golgi membrane; endosome; vacuolar membrane; Golgi apparatus; trans-Golgi network; cytosol; plasma membrane; plasmodesma; membrane	PF00071	Ras family	PTHR24073 PTHR24073:SF256	FAMILY NOT NAMED; SUBFAMILY NOT NAMED	KOG0094	GTPase_Rab6/YPT6/Ryh1,_small_G_protein_superfamily	NA	NA	K07893	Ras-related_protein_Rab-6A
Glyma01g41110	1267	UniRef100_I1J9N5 Uncharacterized protein n=1 Tax=Glycine max RepID=I1J9N5_SOYBN	0	99.92	UniRef100_G7JYP8 Regulator of nonsense transcripts-like protein n=1 Tax=Medicago truncatula RepID=G7JYP8_MEDTR	0	99.92	AT5G47010.1 | Symbols: UPF1, LBA1, ATUPF1 | RNA helicase, putative | chr5:19072009-19078856 FORWARD LENGTH=1254	0	99.92	GO:0000184 GO:0009744 GO:0009755 GO:0010182 GO:0016246 GO:0042742 GO:0048825	nuclear-transcribed mRNA catabolic process, nonsense-mediated decay; response to sucrose stimulus; hormone-mediated signaling pathway; sugar mediated signaling pathway; RNA interference; defense response to bacterium; cotyledon development	GO:0003677 GO:0003724 GO:0004386 GO:0005524 GO:0008270 GO:0016787	DNA binding; RNA helicase activity; helicase activity; ATP binding; zinc ion binding; hydrolase activity	GO:0000932 GO:0005737 GO:0005829 GO:0005886 GO:0009506	cytoplasmic mRNA processing body; cytoplasm; cytosol; plasma membrane; plasmodesma	PF09416 PF04851	RNA helicase (UPF2 interacting domain); Type III restriction enzyme, res subunit	PTHR10887 PTHR10887:SF26	DNA2/NAM7 HELICASE FAMILY; MOV-10	KOG1802	RNA_helicase_nonsense_mRNA_reducing_factor_(pNORF1)	3.6.4.-	Acting_on_acid_anhydrides;_involved_in_cellular_and	K14326	regulator_of_nonsense_transcripts_1_[EC:3.6.4.-]
Glyma01g41120	488	UniRef100_I1J9N6 Uncharacterized protein n=1 Tax=Glycine max RepID=I1J9N6_SOYBN	0	99.8	UniRef100_G7JYL0 Histone-lysine N-methyltransferase, H3 lysine-9 specific SUVH6 n=1 Tax=Medicago truncatula RepID=G7JYL0_MEDTR	6e-116	87.7	AT2G22740.1 | Symbols: SUVH6, SDG23 | SU(VAR)3-9 homolog 6 | chr2:9664256-9666628 REVERSE LENGTH=790	1e-71	44.26	GO:0016571 GO:0034968	histone methylation; histone lysine methylation	GO:0008168 GO:0008270 GO:0008327 GO:0010428 GO:0010429 GO:0018024 GO:0042393	methyltransferase activity; zinc ion binding; methyl-CpG binding; methyl-CpNpG binding; methyl-CpNpN binding; histone-lysine N-methyltransferase activity; histone binding	GO:0005634	nucleus	PF02182	YDG/SRA domain	PTHR22884 PTHR22884:SF114	SET DOMAIN PROTEINS; SUBFAMILY NOT NAMED	NA	NA	NA	NA	NA	NA
Glyma01g41133	369	UniRef100_I1N2F9 Uncharacterized protein n=1 Tax=Glycine max RepID=I1N2F9_SOYBN	6e-103	79.95	UniRef100_Q7XVP7 OSJNBa0050F15.2 protein n=2 Tax=Oryza sativa Japonica Group RepID=Q7XVP7_ORYSJ	3e-50	74.8	AT4G38180.1 | Symbols: FRS5 | FAR1-related sequence 5 | chr4:17906702-17909404 REVERSE LENGTH=788	2e-41	72.09	GO:0009639	response to red or far red light	GO:0008270	zinc ion binding	GO:0005634	nucleus	PF03101 PF10551	FAR1 DNA-binding domain; MULE transposase domain	NA	NA	NA	NA	NA	NA	NA	NA
Glyma01g41140	1453	UniRef100_UPI00023378D6 UPI00023378D6 related cluster n=1 Tax=unknown RepID=UPI00023378D6	0	99.93	UniRef100_D7MQL9 Glycine-rich protein n=1 Tax=Arabidopsis lyrata subsp. lyrata RepID=D7MQL9_ARALL	0	95.39	AT5G47020.1 | Symbols: | unknown protein; FUNCTIONS IN: molecular_function unknown; INVOLVED IN: biological_process unknown; LOCATED IN: endomembrane system; EXPRESSED IN: 23 plant structures; EXPRESSED DURING: 13 growth stages; BEST Arabidopsis thaliana protein match is: unknown protein (TAIR:AT5G11700.2); Has 1807 Blast hits to 1807 proteins in 277 species: Archae - 0; Bacteria - 0; Metazoa - 7…	0	94.63	GO:0008150	biological process	GO:0003674	molecular function	GO:0005576	extracellular region	NA	NA	NA	NA	NA	NA	NA	NA	NA	NA
Glyma01g41150	890	UniRef100_I1J9N9 Lon protease homolog n=1 Tax=Glycine max RepID=I1J9N9_SOYBN	0	99.89	UniRef100_I1J9N9 Lon protease homolog n=1 Tax=Glycine max RepID=I1J9N9_SOYBN	0	99.89	AT5G47040.1 | Symbols: LON2 | lon protease 2 | chr5:19093356-19098678 REVERSE LENGTH=888	0	99.89	GO:0006200 GO:0006508 GO:0006515 GO:0016485 GO:0016560 GO:0038032 GO:0040007 GO:0048527	ATP catabolic process; proteolysis; misfolded or incompletely synthesized protein catabolic process; protein processing; protein import into peroxisome matrix, docking; termination of G-protein coupled receptor signaling pathway; growth; lateral root development	GO:0000166 GO:0004176 GO:0004252 GO:0005524 GO:0008236 GO:0017111 GO:0043565	nucleotide binding; ATP-dependent peptidase activity; serine-type endopeptidase activity; ATP binding; serine-type peptidase activity; nucleoside-triphosphatase activity; sequence-specific DNA binding	GO:0005777 GO:0005782 GO:0009295 GO:0043233	peroxisome; peroxisomal matrix; nucleoid; organelle lumen	PF02190 PF00004 PF05362	ATP-dependent protease La (LON) domain; ATPase family associated with various cellular activities (AAA); Lon protease (S16) C-terminal proteolytic domain	PTHR10046 PTHR10046:SF24	ATP DEPENDENT LON PROTEASE FAMILY MEMBER; PEROXISOMAL LON PROTEASE HOMOLOG 2	KOG2004	Mitochondrial_ATP-dependent_protease_PIM1/LON	3.4.21.53	Endopeptidase_La	K01338	ATP-dependent_Lon_protease_[EC:3.4.21.53]
Glyma01g41170	157	UniRef100_I1J9P0 Uncharacterized protein n=1 Tax=Glycine max RepID=I1J9P0_SOYBN	9e-113	99.36	UniRef100_A5Z1R3 Ethphon-induced protein n=1 Tax=Hevea brasiliensis RepID=A5Z1R3_HEVBR	3e-23	55.41	AT5G47060.1 | Symbols: | Protein of unknown function (DUF581) | chr5:19116843-19117639 FORWARD LENGTH=177	7e-44	61.78	GO:0008150	biological process	GO:0003674	molecular function	GO:0005634	nucleus	PF04570	Protein of unknown function (DUF581)	NA	NA	NA	NA	NA	NA	NA	NA
Glyma01g41180	323	UniRef100_I1J9P2 Uncharacterized protein n=1 Tax=Glycine max RepID=I1J9P2_SOYBN	0	99.69	UniRef100_G7JYN7 Baculoviral IAP repeat-containing protein n=1 Tax=Medicago truncatula RepID=G7JYN7_MEDTR	3e-123	99.69	AT1G32740.1 | Symbols: | SBP (S-ribonuclease binding protein) family protein | chr1:11844883-11846082 FORWARD LENGTH=312	1e-85	99.38	GO:0008150	biological process	GO:0008270	zinc ion binding	GO:0005575	cellular component	NA	NA	PTHR14493 PTHR14493:SF21	UNKEMPT-RELATED; PROTEIN BINDING / ZINC ION BINDING	KOG1100	Predicted_E3_ubiquitin_ligase	NA	NA	NA	NA
Glyma01g41190	549	UniRef100_I1J9P3 Uncharacterized protein n=2 Tax=Glycine max RepID=I1J9P3_SOYBN	0	99.82	UniRef100_Q5F305 Beta-amylase n=1 Tax=Glycine max RepID=Q5F305_SOYBN	0	99.82	AT4G17090.1 | Symbols: CT-BMY, BAM3, BMY8 | chloroplast beta-amylase | chr4:9605266-9607250 REVERSE LENGTH=548	0	99.82	GO:0000024 GO:0000272 GO:0005975 GO:0005983 GO:0009409	maltose biosynthetic process; polysaccharide catabolic process; carbohydrate metabolic process; starch catabolic process; response to cold	GO:0003824 GO:0016161 GO:0043169	catalytic activity; beta-amylase activity; cation binding	GO:0009507 GO:0009570	chloroplast; chloroplast stroma	PF01373	Glycosyl hydrolase family 14	NA	NA	NA	NA	NA	NA	NA	NA
Glyma01g41200	373	UniRef100_C6ZRN4 NAK-type protein kinase n=1 Tax=Glycine max RepID=C6ZRN4_SOYBN	0	99.73	UniRef100_C6ZRN4 NAK-type protein kinase n=1 Tax=Glycine max RepID=C6ZRN4_SOYBN	0	99.73	AT5G47070.1 | Symbols: | Protein kinase superfamily protein | chr5:19118683-19120528 REVERSE LENGTH=410	6e-163	97.05	GO:0006468 GO:0009627 GO:0009697	protein phosphorylation; systemic acquired resistance; salicylic acid biosynthetic process	GO:0004672 GO:0004674 GO:0005524 GO:0016301 GO:0016772	protein kinase activity; protein serine/threonine kinase activity; ATP binding; kinase activity; transferase activity, transferring phosphorus-containing groups	GO:0005886	plasma membrane	PF00069	Protein kinase domain	PTHR24420 PTHR24420:SF793	FAMILY NOT NAMED;	KOG1187	Serine/threonine_protein_kinase	2.7.1.-	Phosphotransferases_with_an_alcohol_group_as_acceptor	K00924	phosphatidylinositol-4-phosphate_3-kinase_[EC:2.7.1.154]
Glyma01g41210	93	UniRef100_C6SXD2 Uncharacterized protein n=2 Tax=Papilionoideae RepID=C6SXD2_SOYBN	2e-58	98.92	UniRef100_Q9ZRS8 60S ribosomal protein L37a n=3 Tax=Pinaceae RepID=RL37A_PSEMZ	2e-57	98.92	AT3G10950.1 | Symbols: | Zinc-binding ribosomal protein family protein | chr3:3423893-3424566 FORWARD LENGTH=92	5e-57	97.85	GO:0006412 GO:0042254	translation; ribosome biogenesis	GO:0003735	structural constituent of ribosome	GO:0005622 GO:0005737 GO:0005829 GO:0005840 GO:0022625	intracellular; cytoplasm; cytosol; ribosome; cytosolic large ribosomal subunit	PF01780	Ribosomal L37ae protein family	PTHR11517	60S RIBOSOMAL PROTEIN L37A	KOG0402	60S_ribosomal_protein_L37	NA	NA	K02921	large_subunit_ribosomal_protein_L37Ae
Glyma01g41220	135	UniRef100_I1J9P6 Uncharacterized protein n=1 Tax=Glycine max RepID=I1J9P6_SOYBN	8e-75	99.26	NA	NA	NA	NA	NA	NA	NA	NA	NA	NA	NA	NA	NA	NA	NA	NA	NA	NA	NA	NA	NA	NA
Glyma01g41230	286	UniRef100_I1J9P7 Uncharacterized protein n=1 Tax=Glycine max RepID=I1J9P7_SOYBN	0	99.65	UniRef100_G7JYM7 Casein kinase II subunit beta-4 n=2 Tax=Medicago truncatula RepID=G7JYM7_MEDTR	6e-177	99.65	AT5G47080.1 | Symbols: CKB1 | casein kinase II beta chain 1 | chr5:19124969-19126397 REVERSE LENGTH=287	7e-164	99.65	GO:0006468 GO:0071900	protein phosphorylation; regulation of protein serine/threonine kinase activity	GO:0004674 GO:0005515 GO:0019887	protein serine/threonine kinase activity; protein binding; protein kinase regulator activity	GO:0005634 GO:0005956	nucleus; protein kinase CK2 complex	PF01214	Casein kinase II regulatory subunit	PTHR11740	CASEIN KINASE II BETA CHAIN	KOG3092	Casein_kinase_II,_beta_subunit	NA	NA	K03115	casein_kinase_II_subunit_beta
Glyma01g41240	79	UniRef100_B9RSG7 Protein dom-3, putative n=1 Tax=Ricinus communis RepID=B9RSG7_RICCO	1e-36	96.2	UniRef100_B9RSG7 Protein dom-3, putative n=1 Tax=Ricinus communis RepID=B9RSG7_RICCO	1e-36	96.2	AT4G17620.3 | Symbols: | glycine-rich protein | chr4:9822005-9824859 FORWARD LENGTH=536	1e-31	96.2	GO:0006302 GO:0008150 GO:0010332	double-strand break repair; biological process; response to gamma radiation	GO:0003674	molecular function	GO:0005829 GO:0009507	cytosol; chloroplast	PF08652	RAI1 like	PTHR12395 PTHR12395:SF9	DOM-3 RELATED; SUBFAMILY NOT NAMED	NA	NA	NA	NA	NA	NA
Glyma01g41250	629	UniRef100_I1J9P9 Uncharacterized protein n=1 Tax=Glycine max RepID=I1J9P9_SOYBN	0	76.31	UniRef100_G7JYM5 Dom3z-like protein n=2 Tax=Medicago truncatula RepID=G7JYM5_MEDTR	0	76.31	AT4G17620.1 | Symbols: | glycine-rich protein | chr4:9822005-9824859 FORWARD LENGTH=544	0	61.84	GO:0006302 GO:0008150 GO:0010332	double-strand break repair; biological process; response to gamma radiation	GO:0003674	molecular function	GO:0005829 GO:0009507	cytosol; chloroplast	PF08652	RAI1 like	PTHR12395 PTHR12395:SF9	DOM-3 RELATED; SUBFAMILY NOT NAMED	KOG1982	Nuclear_5'-3'_exoribonuclease-interacting_protein,_Rai1p	NA	NA	NA	NA
Glyma01g41260	340	UniRef100_I1J9Q1 Uncharacterized protein n=1 Tax=Glycine max RepID=I1J9Q1_SOYBN	0	99.71	UniRef100_I1E3I7 Membrane-associated/ABA-activated and calcium-independent protein kinase n=1 Tax=Glycine soja RepID=I1E3I7_GLYSO	0	99.71	AT4G33950.1 | Symbols: OST1, SNRK2-6, SRK2E, SNRK2.6, P44, ATOST1 | Protein kinase superfamily protein | chr4:16272364-16274657 FORWARD LENGTH=362	0	87.35	GO:0005985 GO:0006468 GO:0006636 GO:0006970 GO:0009414 GO:0009651 GO:0009737 GO:0009738 GO:0010118 GO:0010119 GO:0019432 GO:0040007 GO:0042742 GO:0042744 GO:0048366 GO:2000377	sucrose metabolic process; protein phosphorylation; unsaturated fatty acid biosynthetic process; response to osmotic stress; response to water deprivation; response to salt stress; response to abscisic acid stimulus; abscisic acid mediated signaling pathway; stomatal movement; regulation of stomatal movement; triglyceride biosynthetic process; growth; defense response to bacterium; hydrogen perox…	GO:0004672 GO:0004674 GO:0004713 GO:0005515 GO:0005524 GO:0009931 GO:0016301 GO:0016772	protein kinase activity; protein serine/threonine kinase activity; protein tyrosine kinase activity; protein binding; ATP binding; calcium-dependent protein serine/threonine kinase activity; kinase activity; transferase activity, transferring phosphorus-containing groups	GO:0005634 GO:0005737 GO:0005829	nucleus; cytoplasm; cytosol	PF00069	Protein kinase domain	PTHR24343 PTHR24343:SF58	SERINE/THREONINE KINASE; SUBFAMILY NOT NAMED	KOG0583	Serine/threonine_protein_kinase	NA	NA	NA	NA
Glyma01g41270	338	UniRef100_I1J9Q2 Uncharacterized protein n=1 Tax=Glycine max RepID=I1J9Q2_SOYBN	0	99.7	UniRef100_Q93ZN3 AT4g17070/dl4565c n=1 Tax=Arabidopsis thaliana RepID=Q93ZN3_ARATH	6e-149	99.41	AT4G17070.1 | Symbols: | peptidyl-prolyl cis-trans isomerases | chr4:9595523-9598066 REVERSE LENGTH=343	1e-151	99.41	GO:0006457 GO:0006979	protein folding; response to oxidative stress	GO:0003755	peptidyl-prolyl cis-trans isomerase activity	GO:0005737	cytoplasm	PF00160	Cyclophilin type peptidyl-prolyl cis-trans isomerase/CLD	NA	NA	KOG0884	Similar_to_cyclophilin-type_peptidyl-prolyl_cis-trans_isomerase	NA	NA	NA	NA
Glyma01g41290	196	UniRef100_I1J9Q4 Uncharacterized protein n=2 Tax=Glycine max RepID=I1J9Q4_SOYBN	1e-142	99.49	UniRef100_G7JYL9 Protein TIFY n=2 Tax=Medicago truncatula RepID=G7JYL9_MEDTR	1e-45	89.8	AT1G74950.1 | Symbols: JAZ2, TIFY10B | TIFY domain/Divergent CCT motif family protein | chr1:28148919-28150258 REVERSE LENGTH=249	4e-23	65.82	GO:0006612 GO:0007165 GO:0009414 GO:0009611 GO:0009620 GO:0009695 GO:0009723 GO:0009733 GO:0009738 GO:0009753 GO:0009863 GO:0009867 GO:0010363 GO:0042538 GO:0043069	protein targeting to membrane; signal transduction; response to water deprivation; response to wounding; response to fungus; jasmonic acid biosynthetic process; response to ethylene stimulus; response to auxin stimulus; abscisic acid mediated signaling pathway; response to jasmonic acid stimulus; salicylic acid mediated signaling pathway; jasmonic acid mediated signaling pathway; regulation of pl…	GO:0005515	protein binding	GO:0005634	nucleus	PF09425 PF06200	Divergent CCT motif; tify domain	NA	NA	NA	NA	NA	NA	NA	NA
Glyma01g41301	393	UniRef100_UPI000233C9E2 UPI000233C9E2 related cluster n=1 Tax=unknown RepID=UPI000233C9E2	2e-135	56.23	UniRef100_G7JYL5 DNA repair endonuclease UVH1 n=1 Tax=Medicago truncatula RepID=G7JYL5_MEDTR	9e-126	60.56	AT5G41150.2 | Symbols: UVH1, ATRAD1, RAD1 | Restriction endonuclease, type II-like superfamily protein | chr5:16474378-16476919 REVERSE LENGTH=689	1e-108	62.09	GO:0000710 GO:0000712 GO:0000724 GO:0006259 GO:0006281 GO:0006289 GO:0006296 GO:0006979 GO:0009314	meiotic mismatch repair; resolution of meiotic recombination intermediates; double-strand break repair via homologous recombination; DNA metabolic process; DNA repair; nucleotide-excision repair; nucleotide-excision repair, DNA incision, 5'-to lesion; response to oxidative stress; response to radiation	GO:0000014 GO:0003677 GO:0003697 GO:0004518	single-stranded DNA specific endodeoxyribonuclease activity; DNA binding; single-stranded DNA binding; nuclease activity	GO:0000110 GO:0005634	nucleotide-excision repair factor 1 complex; nucleus	NA	NA	PTHR10150	DNA REPAIR ENDONUCLEASE XP-F / MEI-9 / RAD1	NA	NA	NA	NA	NA	NA
Glyma01g41310	412	UniRef100_I1J9Q7 Glutamate dehydrogenase n=1 Tax=Glycine max RepID=I1J9Q7_SOYBN	0	99.76	UniRef100_I1J9Q7 Glutamate dehydrogenase n=1 Tax=Glycine max RepID=I1J9Q7_SOYBN	0	99.76	AT5G07440.2 | Symbols: GDH2 | glutamate dehydrogenase 2 | chr5:2356153-2358012 FORWARD LENGTH=411	0	99.76	GO:0006520 GO:0006598 GO:0006944 GO:0009651 GO:0009698 GO:0042398 GO:0046482 GO:0046686 GO:0048193 GO:0055114	cellular amino acid metabolic process; polyamine catabolic process; cellular membrane fusion; response to salt stress; phenylpropanoid metabolic process; cellular modified amino acid biosynthetic process; para-aminobenzoic acid metabolic process; response to cadmium ion; Golgi vesicle transport; oxidation-reduction process	GO:0000166 GO:0004352 GO:0004353 GO:0005507 GO:0005524 GO:0008270 GO:0016491 GO:0016639 GO:0050897	nucleotide binding; glutamate dehydrogenase (NAD+) activity; glutamate dehydrogenase [NAD(P)+] activity; copper ion binding; ATP binding; zinc ion binding; oxidoreductase activity; oxidoreductase activity, acting on the CH-NH2 group of donors, NAD or NADP as acceptor; cobalt ion binding	GO:0005737 GO:0005739 GO:0005774	cytoplasm; mitochondrion; vacuolar membrane	PF00208 PF02812	Glutamate/Leucine/Phenylalanine/Valine dehydrogenase; Glu/Leu/Phe/Val dehydrogenase, dimerisation domain	PTHR11606	GLUTAMATE DEHYDROGENASE	KOG2250	Glutamate/leucine/phenylalanine/valine_dehydrogenases	1.4.1.3	Glutamate_dehydrogenase_(NAD(P)+)	K00261	glutamate_dehydrogenase_(NAD(P)+)_[EC:1.4.1.3]
Glyma01g41320	216	UniRef100_I1J9Q8 Uncharacterized protein n=1 Tax=Glycine max RepID=I1J9Q8_SOYBN	7e-156	99.54	UniRef100_B9N2V9 Light harvesting-like protein 3 n=1 Tax=Populus trichocarpa RepID=B9N2V9_POPTR	6e-95	79.63	AT4G17600.1 | Symbols: LIL3:1 | Chlorophyll A-B binding family protein | chr4:9803759-9804714 FORWARD LENGTH=262	3e-84	73.61	GO:0006098 GO:0006355 GO:0006364 GO:0006417 GO:0009637 GO:0009657 GO:0009902 GO:0009965 GO:0010027 GO:0010103 GO:0010114 GO:0010207 GO:0010218 GO:0015979 GO:0015995 GO:0019288 GO:0030154 GO:0034660 GO:0045893	pentose-phosphate shunt; regulation of transcription, DNA-dependent; rRNA processing; regulation of translation; response to blue light; plastid organization; chloroplast relocation; leaf morphogenesis; thylakoid membrane organization; stomatal complex morphogenesis; response to red light; photosystem II assembly; response to far red light; photosynthesis; chlorophyll biosynthetic process; isopen…	GO:0003700	sequence-specific DNA binding transcription factor activity	GO:0009507 GO:0009535	chloroplast; chloroplast thylakoid membrane	PF00504	Chlorophyll A-B binding protein	NA	NA	NA	NA	NA	NA	NA	NA
Glyma01g41330	252	UniRef100_I1J9Q9 Uncharacterized protein n=2 Tax=Glycine max RepID=I1J9Q9_SOYBN	0	99.6	UniRef100_B9SZ01 Major pollen allergen Ory s 1, putative n=1 Tax=Ricinus communis RepID=B9SZ01_RICCO	1e-113	98.41	AT4G17030.1 | Symbols: ATEXLB1, EXPR, AT-EXPR, ATEXPR1, ATHEXP BETA 3.1, EXLB1 | expansin-like B1 | chr4:9581817-9583181 REVERSE LENGTH=250	5e-110	96.03	GO:0009826 GO:0009828 GO:0019953	unidimensional cell growth; plant-type cell wall loosening; sexual reproduction	NA	NA	GO:0005576	extracellular region	PF01357 PF03330	Pollen allergen; Rare lipoprotein A (RlpA)-like double-psi beta-barrel	NA	NA	NA	NA	NA	NA	NA	NA
Glyma01g41340	1082	UniRef100_UPI000233CCD6 UPI000233CCD6 related cluster n=1 Tax=unknown RepID=UPI000233CCD6	0	99.91	UniRef100_G7JYL0 Histone-lysine N-methyltransferase, H3 lysine-9 specific SUVH6 n=1 Tax=Medicago truncatula RepID=G7JYL0_MEDTR	0	99.54	AT2G22740.1 | Symbols: SUVH6, SDG23 | SU(VAR)3-9 homolog 6 | chr2:9664256-9666628 REVERSE LENGTH=790	0	47.04	GO:0016571 GO:0034968	histone methylation; histone lysine methylation	GO:0008168 GO:0008270 GO:0008327 GO:0010428 GO:0010429 GO:0018024 GO:0042393	methyltransferase activity; zinc ion binding; methyl-CpG binding; methyl-CpNpG binding; methyl-CpNpN binding; histone-lysine N-methyltransferase activity; histone binding	GO:0005634	nucleus	PF05033 PF00856 PF02182	Pre-SET motif; SET domain; YDG/SRA domain	PTHR22884 PTHR22884:SF114	SET DOMAIN PROTEINS; SUBFAMILY NOT NAMED	KOG1082	Histone_H3_(Lys9)_methyltransferase_SUV39H1/Clr4,_required_for_transcriptional_silencing	NA	NA	NA	NA
Glyma01g41360	113	UniRef100_UPI000233A8FA UPI000233A8FA related cluster n=1 Tax=unknown RepID=UPI000233A8FA	2e-48	99.12	UniRef100_G8A389 tRNA modification GTPase mnmE n=1 Tax=Medicago truncatula RepID=G8A389_MEDTR	1e-12	99.12	NA	NA	NA	NA	NA	NA	NA	NA	NA	NA	NA	NA	NA	NA	NA	NA	NA	NA	NA
Glyma01g41370	552	UniRef100_UPI00023372FD UPI00023372FD related cluster n=1 Tax=unknown RepID=UPI00023372FD	0	99.82	UniRef100_B9SYZ6 GATA transcription factor, putative n=1 Tax=Ricinus communis RepID=B9SYZ6_RICCO	0	99.46	AT4G17570.3 | Symbols: GATA26 | GATA transcription factor 26 | chr4:9784329-9786974 REVERSE LENGTH=514	9e-155	95.65	GO:0006355	regulation of transcription, DNA-dependent	GO:0003700 GO:0008270 GO:0043565	sequence-specific DNA binding transcription factor activity; zinc ion binding; sequence-specific DNA binding	GO:0005634	nucleus	PF00320	GATA zinc finger	NA	NA	NA	NA	NA	NA	NA	NA
Glyma01g41380	245	UniRef100_C6TBL5 Uncharacterized protein n=1 Tax=Glycine max RepID=C6TBL5_SOYBN	1e-175	99.59	UniRef100_G7JYK5 Bax inhibitor n=1 Tax=Medicago truncatula RepID=G7JYK5_MEDTR	4e-136	94.29	AT5G47120.1 | Symbols: ATBI-1, BI-1, ATBI1, BI1 | BAX inhibitor 1 | chr5:19136071-19137585 FORWARD LENGTH=247	6e-116	95.51	GO:0000038 GO:0000165 GO:0006612 GO:0006983 GO:0006984 GO:0007154 GO:0009409 GO:0009414 GO:0009738 GO:0009862 GO:0009867 GO:0010363 GO:0030968 GO:0031348 GO:0034976 GO:0043066 GO:0043069 GO:0050832	very long-chain fatty acid metabolic process; MAPK cascade; protein targeting to membrane; ER overload response; ER-nucleus signaling pathway; cell communication; response to cold; response to water deprivation; abscisic acid mediated signaling pathway; systemic acquired resistance, salicylic acid mediated signaling pathway; jasmonic acid mediated signaling pathway; regulation of plant-type hyper…	GO:0005515	protein binding	GO:0005635 GO:0005737 GO:0005783 GO:0005886	nuclear envelope; cytoplasm; endoplasmic reticulum; plasma membrane	PF01027	Uncharacterised protein family UPF0005	PTHR23291 PTHR23291:SF4	BAX INHIBITOR-RELATED; BAX INHIBITOR 1	KOG1629	Bax-mediated_apoptosis_inhibitor_TEGT/BI-1	NA	NA	NA	NA
Glyma01g41390	250	UniRef100_C6SXB0 Uncharacterized protein n=1 Tax=Glycine max RepID=C6SXB0_SOYBN	1e-141	86	UniRef100_G7JYK1 Vesicle-associated membrane protein n=1 Tax=Medicago truncatula RepID=G7JYK1_MEDTR	5e-114	86	AT5G47180.2 | Symbols: | Plant VAMP (vesicle-associated membrane protein) family protein | chr5:19161384-19163265 REVERSE LENGTH=220	2e-98	84	GO:0006612 GO:0009963 GO:0010363	protein targeting to membrane; positive regulation of flavonoid biosynthetic process; regulation of plant-type hypersensitive response	GO:0005198	structural molecule activity	GO:0005783 GO:0005886	endoplasmic reticulum; plasma membrane	PF00635	MSP (Major sperm protein) domain	PTHR10809 PTHR10809:SF6	VESICLE-ASSOCIATED MEMBRANE PROTEIN (VAMP); VESICLE-ASSOCIATED MEMBRANE PROTEIN-ASSOCIATED PRO	KOG0439	VAMP-associated_protein_involved_in_inositol_metabolism	NA	NA	NA	NA
Glyma01g41401	214	UniRef100_I1J9R5 Uncharacterized protein n=2 Tax=Glycine max RepID=I1J9R5_SOYBN	2e-150	99.53	UniRef100_B7FKU8 50S ribosomal protein L19 n=1 Tax=Medicago truncatula RepID=B7FKU8_MEDTR	8e-96	99.53	AT4G17560.1 | Symbols: | Ribosomal protein L19 family protein | chr4:9780343-9781752 FORWARD LENGTH=225	4e-71	77.1	GO:0006412 GO:0010267 GO:0019288 GO:0035196 GO:0042254 GO:0051607	translation; production of ta-siRNAs involved in RNA interference; isopentenyl diphosphate biosynthetic process, mevalonate-independent pathway; production of miRNAs involved in gene silencing by miRNA; ribosome biogenesis; defense response to virus	GO:0003735	structural constituent of ribosome	GO:0005622 GO:0005840 GO:0009507 GO:0009570 GO:0009941 GO:0016020	intracellular; ribosome; chloroplast; chloroplast stroma; chloroplast envelope; membrane	PF01245	Ribosomal protein L19	PTHR15680 PTHR15680:SF2	50S RIBOSOMAL PROTEIN L19; 50S RIBOSOMAL PROTEIN L19	NA	NA	NA	NA	NA	NA
Glyma01g41411	216	UniRef100_UPI00023373F2 UPI00023373F2 related cluster n=1 Tax=unknown RepID=UPI00023373F2	9e-154	99.54	UniRef100_Q7XC40 Expressed protein n=2 Tax=Oryza sativa RepID=Q7XC40_ORYSJ	9e-06	89.35	NA	NA	NA	NA	NA	NA	NA	NA	NA	NA	NA	NA	NA	NA	NA	NA	NA	NA	NA
Glyma01g41420	304	UniRef100_I1J9R7 Uncharacterized protein n=1 Tax=Glycine max RepID=I1J9R7_SOYBN	8e-158	99.34	UniRef100_Q7XC40 Expressed protein n=2 Tax=Oryza sativa RepID=Q7XC40_ORYSJ	1e-54	93.75	AT4G17540.1 | Symbols: | unknown protein; Has 30201 Blast hits to 17322 proteins in 780 species: Archae - 12; Bacteria - 1396; Metazoa - 17338; Fungi - 3422; Plants - 5037; Viruses - 0; Other Eukaryotes - 2996 (source: NCBI BLink). | chr4:9775982-9777765 FORWARD LENGTH=294	2e-72	94.41	GO:0008150	biological process	GO:0003674	molecular function	GO:0005575	cellular component	NA	NA	NA	NA	NA	NA	NA	NA	NA	NA
Glyma01g41430	431	UniRef100_I1J9R9 Uncharacterized protein n=2 Tax=Glycine max RepID=I1J9R9_SOYBN	0	99.77	UniRef100_G7JXH2 Zeaxanthin epoxidase n=1 Tax=Medicago truncatula RepID=G7JXH2_MEDTR	0	99.07	AT2G35660.1 | Symbols: CTF2A | FAD/NAD(P)-binding oxidoreductase family protein | chr2:14988499-14990320 FORWARD LENGTH=439	0	97.22	GO:0008152	metabolic process	GO:0004497 GO:0016491	monooxygenase activity; oxidoreductase activity	GO:0005739 GO:0009507	mitochondrion; chloroplast	PF01494	FAD binding domain	PTHR13789 PTHR13789:SF6	MONOOXYGENASE; gb def: putative oxidoreductase [streptomyces coelicolor a3(2)]	KOG2614	Kynurenine_3-monooxygenase_and_related_flavoprotein_monooxygenases	NA	NA	NA	NA
Glyma01g41440	84	UniRef100_C6TFJ9 Uncharacterized protein n=1 Tax=Glycine max RepID=C6TFJ9_SOYBN	7e-52	98.81	UniRef100_Q9FKF8 Emb|CAB87938.1 n=1 Tax=Arabidopsis thaliana RepID=Q9FKF8_ARATH	3e-07	57.14	AT2G35658.1 | Symbols: | unknown protein; FUNCTIONS IN: molecular_function unknown; INVOLVED IN: biological_process unknown; LOCATED IN: cellular_component unknown; BEST Arabidopsis thaliana protein match is: unknown protein (TAIR:AT4G16840.1); Has 30201 Blast hits to 17322 proteins in 780 species: Archae - 12; Bacteria - 1396; Metazoa - 17338; Fungi - 3422; Plants - 5037; Viruses - 0; Other Euka…	3e-16	71.43	NA	NA	NA	NA	NA	NA	NA	NA	NA	NA	NA	NA	NA	NA	NA	NA
Glyma01g41450	525	UniRef100_I1J9S3 Uncharacterized protein n=2 Tax=Glycine max RepID=I1J9S3_SOYBN	0	99.81	UniRef100_G7JXH0 Lipase n=1 Tax=Medicago truncatula RepID=G7JXH0_MEDTR	0	99.81	AT4G16820.1 | Symbols: PLA-I{beta]2 | alpha/beta-Hydrolases superfamily protein | chr4:9467563-9469116 FORWARD LENGTH=517	0	95.05	GO:0006629 GO:0009693	lipid metabolic process; ethylene biosynthetic process	GO:0004806 GO:0008970 GO:0047714	triglyceride lipase activity; phosphatidylcholine 1-acylhydrolase activity; galactolipase activity	GO:0009507	chloroplast	PF01764	Lipase (class 3)	PTHR21493 PTHR21493:SF9	CGI-141-RELATED/LIPASE CONTAINING PROTEIN; SUBFAMILY NOT NAMED	KOG4569	Predicted_lipase	NA	NA	NA	NA
Glyma01g41460	429	UniRef100_I1J9S4 Uncharacterized protein n=1 Tax=Glycine max RepID=I1J9S4_SOYBN	0	99.77	UniRef100_G7JXG2 Polycomb group protein EMBRYONIC FLOWER n=1 Tax=Medicago truncatula RepID=G7JXG2_MEDTR	0	99.77	AT4G16845.1 | Symbols: VRN2 | VEFS-Box of polycomb protein | chr4:9476708-9479725 FORWARD LENGTH=440	7e-135	97.67	GO:0006349 GO:0009409 GO:0010048 GO:0016571	regulation of gene expression by genetic imprinting; response to cold; vernalization response; histone methylation	GO:0003700	sequence-specific DNA binding transcription factor activity	GO:0005634	nucleus	PF09733	VEFS-Box of polycomb protein	PTHR22597	POLYCOMB GROUP PROTEIN	KOG2350	Zn-finger_protein_joined_to_JAZF1_(predicted_suppressor)	NA	NA	NA	NA
Glyma01g41471	403	UniRef100_G7JXG1 Putative uncharacterized protein n=1 Tax=Medicago truncatula RepID=G7JXG1_MEDTR	7e-147	94.79	NA	NA	NA	AT4G16807.1 | Symbols: | unknown protein; FUNCTIONS IN: molecular_function unknown; INVOLVED IN: biological_process unknown; LOCATED IN: cellular_component unknown; BEST Arabidopsis thaliana protein match is: unknown protein (TAIR:AT3G33528.1); Has 30201 Blast hits to 17322 proteins in 780 species: Archae - 12; Bacteria - 1396; Metazoa - 17338; Fungi - 3422; Plants - 5037; Viruses - 0; Other Euka…	1e-29	94.04	NA	NA	NA	NA	NA	NA	NA	NA	NA	NA	NA	NA	NA	NA	NA	NA
Glyma01g41480	261	UniRef100_I1J9S6 Uncharacterized protein n=1 Tax=Glycine max RepID=I1J9S6_SOYBN	1e-167	86.97	UniRef100_G7JHN2 Ubiquitin carboxyl-terminal hydrolase isozyme L3 n=1 Tax=Medicago truncatula RepID=G7JHN2_MEDTR	4e-140	85.82	AT4G17510.1 | Symbols: UCH3 | ubiquitin C-terminal hydrolase 3 | chr4:9767114-9768648 REVERSE LENGTH=234	5e-121	86.21	GO:0006511	ubiquitin-dependent protein catabolic process	GO:0004221	ubiquitin thiolesterase activity	GO:0005622 GO:0005829 GO:0009507	intracellular; cytosol; chloroplast	PF01088	Ubiquitin carboxyl-terminal hydrolase, family 1	PTHR10589 PTHR10589:SF17	PROTEASE FAMILY C12 UBIQUITIN CARBOXY-TERMINAL HYDROLASE; UBIQUITIN CARBOXYL-TERMINAL HYDROLASE	KOG1415	Ubiquitin_C-terminal_hydrolase_UCHL1	3.4.19.12	Ubiquitinyl_hydrolase_1	K05609	ubiquitin_carboxyl-terminal_hydrolase_L3_[EC:3.4.19.12]
Glyma01g41491	526	UniRef100_I1J9S7 Uncharacterized protein (Fragment) n=1 Tax=Glycine max RepID=I1J9S7_SOYBN	0	78.33	UniRef100_G7JXG0 Kinase-like protein n=1 Tax=Medicago truncatula RepID=G7JXG0_MEDTR	0	97.34	AT5G60900.1 | Symbols: RLK1 | receptor-like protein kinase 1 | chr5:24498467-24501494 REVERSE LENGTH=748	2e-95	96.77	GO:0000165 GO:0006355 GO:0006468 GO:0006612 GO:0009617 GO:0009862 GO:0009867 GO:0010310 GO:0010363 GO:0031348 GO:0035304	MAPK cascade; regulation of transcription, DNA-dependent; protein phosphorylation; protein targeting to membrane; response to bacterium; systemic acquired resistance, salicylic acid mediated signaling pathway; jasmonic acid mediated signaling pathway; regulation of hydrogen peroxide metabolic process; regulation of plant-type hypersensitive response; negative regulation of defense response; regul…	GO:0004672 GO:0004674 GO:0004713 GO:0005524 GO:0016301 GO:0016772 GO:0030246	protein kinase activity; protein serine/threonine kinase activity; protein tyrosine kinase activity; ATP binding; kinase activity; transferase activity, transferring phosphorus-containing groups; carbohydrate binding	GO:0005886	plasma membrane	PF01453 PF07714	D-mannose binding lectin; Protein tyrosine kinase	PTHR24420 PTHR24420:SF846	FAMILY NOT NAMED;	KOG1187	Serine/threonine_protein_kinase	NA	NA	NA	NA
Glyma01g41500	743	UniRef100_UPI00023379E1 UPI00023379E1 related cluster n=1 Tax=unknown RepID=UPI00023379E1	0	99.87	UniRef100_G7JXG0 Kinase-like protein n=1 Tax=Medicago truncatula RepID=G7JXG0_MEDTR	0	99.33	AT5G60900.1 | Symbols: RLK1 | receptor-like protein kinase 1 | chr5:24498467-24501494 REVERSE LENGTH=748	0	99.46	GO:0000165 GO:0006355 GO:0006468 GO:0006612 GO:0009617 GO:0009862 GO:0009867 GO:0010310 GO:0010363 GO:0031348 GO:0035304	MAPK cascade; regulation of transcription, DNA-dependent; protein phosphorylation; protein targeting to membrane; response to bacterium; systemic acquired resistance, salicylic acid mediated signaling pathway; jasmonic acid mediated signaling pathway; regulation of hydrogen peroxide metabolic process; regulation of plant-type hypersensitive response; negative regulation of defense response; regul…	GO:0004672 GO:0004674 GO:0004713 GO:0005524 GO:0016301 GO:0016772 GO:0030246	protein kinase activity; protein serine/threonine kinase activity; protein tyrosine kinase activity; ATP binding; kinase activity; transferase activity, transferring phosphorus-containing groups; carbohydrate binding	GO:0005886	plasma membrane	PF00069 PF01453	Protein kinase domain; D-mannose binding lectin	PTHR24420 PTHR24420:SF815	FAMILY NOT NAMED;	KOG1187	Serine/threonine_protein_kinase	NA	NA	NA	NA
Glyma01g41510	748	UniRef100_I1J9S9 Uncharacterized protein n=2 Tax=Glycine max RepID=I1J9S9_SOYBN	0	99.87	UniRef100_G7JXG0 Kinase-like protein n=1 Tax=Medicago truncatula RepID=G7JXG0_MEDTR	0	99.73	AT5G60900.1 | Symbols: RLK1 | receptor-like protein kinase 1 | chr5:24498467-24501494 REVERSE LENGTH=748	4e-171	98.53	GO:0000165 GO:0006355 GO:0006468 GO:0006612 GO:0009617 GO:0009862 GO:0009867 GO:0010310 GO:0010363 GO:0031348 GO:0035304	MAPK cascade; regulation of transcription, DNA-dependent; protein phosphorylation; protein targeting to membrane; response to bacterium; systemic acquired resistance, salicylic acid mediated signaling pathway; jasmonic acid mediated signaling pathway; regulation of hydrogen peroxide metabolic process; regulation of plant-type hypersensitive response; negative regulation of defense response; regul…	GO:0004672 GO:0004674 GO:0004713 GO:0005524 GO:0016301 GO:0016772 GO:0030246	protein kinase activity; protein serine/threonine kinase activity; protein tyrosine kinase activity; ATP binding; kinase activity; transferase activity, transferring phosphorus-containing groups; carbohydrate binding	GO:0005886	plasma membrane	PF00954 PF00069 PF01453	S-locus glycoprotein family; Protein kinase domain; D-mannose binding lectin	PTHR24420 PTHR24420:SF846	FAMILY NOT NAMED;	KOG1187	Serine/threonine_protein_kinase	NA	NA	NA	NA
Glyma01g41520	275	UniRef100_I1LGT3 Uncharacterized protein n=1 Tax=Glycine max RepID=I1LGT3_SOYBN	1e-147	87.64	UniRef100_G8EVZ8 Ethylene response factor 11 n=1 Tax=Medicago sativa RepID=G8EVZ8_MEDSA	8e-111	94.91	AT4G17500.1 | Symbols: ATERF-1, ERF-1 | ethylene responsive element binding factor 1 | chr4:9759405-9760211 FORWARD LENGTH=268	2e-80	89.09	GO:0002679 GO:0006355 GO:0009414 GO:0009723 GO:0009737 GO:0009738 GO:0009873 GO:0010200 GO:0035556 GO:0042538 GO:0045893	respiratory burst involved in defense response; regulation of transcription, DNA-dependent; response to water deprivation; response to ethylene stimulus; response to abscisic acid stimulus; abscisic acid mediated signaling pathway; ethylene mediated signaling pathway; response to chitin; intracellular signal transduction; hyperosmotic salinity response; positive regulation of transcription, DNA-d…	GO:0003677 GO:0003700	DNA binding; sequence-specific DNA binding transcription factor activity	GO:0005634 GO:0005643	nucleus; nuclear pore	PF00847	AP2 domain	NA	NA	NA	NA	NA	NA	K09286	EREBP-like_factor
Glyma01g41527	255	UniRef100_I1LGT2 Uncharacterized protein n=1 Tax=Glycine max RepID=I1LGT2_SOYBN	3e-116	99.61	UniRef100_D9IXB2 ERF protein n=1 Tax=Glycine max RepID=D9IXB2_SOYBN	4e-65	99.61	AT5G47230.1 | Symbols: ERF5, ATERF-5, ATERF5 | ethylene responsive element binding factor 5 | chr5:19180072-19180974 FORWARD LENGTH=300	2e-48	99.61	GO:0002679 GO:0006355 GO:0009409 GO:0009873 GO:0010200 GO:0035556 GO:0045893	respiratory burst involved in defense response; regulation of transcription, DNA-dependent; response to cold; ethylene mediated signaling pathway; response to chitin; intracellular signal transduction; positive regulation of transcription, DNA-dependent	GO:0003677 GO:0003700	DNA binding; sequence-specific DNA binding transcription factor activity	GO:0005634	nucleus	PF00847	AP2 domain	NA	NA	NA	NA	NA	NA	NA	NA
Glyma01g41534	241	UniRef100_UPI00023379E3 UPI00023379E3 related cluster n=1 Tax=unknown RepID=UPI00023379E3	3e-144	82.57	UniRef100_G7JHP2 Nudix hydrolase n=2 Tax=Medicago truncatula RepID=G7JHP2_MEDTR	6e-94	99.59	AT5G47240.1 | Symbols: atnudt8, NUDT8 | nudix hydrolase homolog 8 | chr5:19183806-19185467 FORWARD LENGTH=369	2e-80	78.01	GO:0009611	response to wounding	GO:0016787	hydrolase activity	GO:0005829	cytosol	PF00293	NUDIX domain	PTHR13994 PTHR13994:SF2	NUDIX HYDROLASE RELATED; MUTT DOMAIN PROTEIN	NA	NA	NA	NA	NA	NA
Glyma01g41542	108	UniRef100_UPI00023379E3 UPI00023379E3 related cluster n=1 Tax=unknown RepID=UPI00023379E3	1e-49	75	UniRef100_B9SZQ2 Mutt domain protein, putative n=1 Tax=Ricinus communis RepID=B9SZQ2_RICCO	2e-32	75.93	AT5G47240.1 | Symbols: atnudt8, NUDT8 | nudix hydrolase homolog 8 | chr5:19183806-19185467 FORWARD LENGTH=369	8e-28	72.22	GO:0009611	response to wounding	GO:0016787	hydrolase activity	GO:0005829	cytosol	NA	NA	PTHR13994 PTHR13994:SF2	NUDIX HYDROLASE RELATED; MUTT DOMAIN PROTEIN	NA	NA	NA	NA	NA	NA
Glyma01g41550	225	UniRef100_C6TAJ5 Uncharacterized protein n=1 Tax=Glycine max RepID=C6TAJ5_SOYBN	9e-166	99.56	UniRef100_G7JHP3 EREBP-4 like protein n=1 Tax=Medicago truncatula RepID=G7JHP3_MEDTR	6e-100	96.44	AT5G47310.1 | Symbols: | PPPDE putative thiol peptidase family protein | chr5:19201325-19202674 FORWARD LENGTH=245	6e-101	99.56	GO:0008150	biological process	GO:0003674	molecular function	GO:0005737	cytoplasm	PF05903	PPPDE putative peptidase domain	PTHR12378	UNCHARACTERIZED	KOG0324	Uncharacterized_conserved_protein	NA	NA	NA	NA
Glyma01g41560	243	UniRef100_UPI00023379E4 UPI00023379E4 related cluster n=1 Tax=unknown RepID=UPI00023379E4	5e-179	99.59	UniRef100_G7JXF0 RING-H2 finger protein ATL1E n=1 Tax=Medicago truncatula RepID=G7JXF0_MEDTR	3e-91	90.95	AT5G53110.1 | Symbols: | RING/U-box superfamily protein | chr5:21529022-21533008 FORWARD LENGTH=382	1e-17	65.02	GO:0006865 GO:0008150	amino acid transport; biological process	GO:0008270	zinc ion binding	NA	NA	NA	NA	NA	NA	NA	NA	NA	NA	NA	NA
Glyma01g41571	368	UniRef100_I1J9T4 Uncharacterized protein n=1 Tax=Glycine max RepID=I1J9T4_SOYBN	0	99.73	UniRef100_G7JXE9 Palmitoyl-protein thioesterase n=1 Tax=Medicago truncatula RepID=G7JXE9_MEDTR	0	81.79	AT3G60340.2 | Symbols: | alpha/beta-Hydrolases superfamily protein | chr3:22304395-22306389 FORWARD LENGTH=338	3e-150	75	GO:0006464	cellular protein modification process	GO:0008474	palmitoyl-(protein) hydrolase activity	GO:0005773 GO:0005829	vacuole; cytosol	PF02089	Palmitoyl protein thioesterase	PTHR11247 PTHR11247:SF8	PALMITOYL-PROTEIN THIOESTERASE/DOLICHYLDIPHOSPHATASE 1; PALMITOYL-PROTEIN THIOESTERASE 1	KOG2541	Palmitoyl_protein_thioesterase	3.1.2.22	Palmitoyl-protein_hydrolase	K01074	palmitoyl-protein_thioesterase_[EC:3.1.2.22]
Glyma01g41581	269	UniRef100_UPI00023373F8 UPI00023373F8 related cluster n=1 Tax=unknown RepID=UPI00023373F8	0	99.63	UniRef100_Q39862 Homeobox-leucine zipper protein n=1 Tax=Glycine max RepID=Q39862_SOYBN	0	94.8	AT5G47370.1 | Symbols: HAT2 | Homeobox-leucine zipper protein 4 (HB-4) / HD-ZIP protein | chr5:19216482-19217647 REVERSE LENGTH=283	6e-103	99.63	GO:0006351 GO:0006355 GO:0009641 GO:0009733 GO:0009734 GO:0009826 GO:0045892	transcription, DNA-dependent; regulation of transcription, DNA-dependent; shade avoidance; response to auxin stimulus; auxin mediated signaling pathway; unidimensional cell growth; negative regulation of transcription, DNA-dependent	GO:0003677 GO:0003700 GO:0043565	DNA binding; sequence-specific DNA binding transcription factor activity; sequence-specific DNA binding	GO:0005634	nucleus	PF02183 PF00046 PF04618	Homeobox associated leucine zipper; Homeobox domain; HD-ZIP protein N terminus	PTHR24326 PTHR24326:SF218	FAMILY NOT NAMED;	KOG0483	Transcription_factor_HEX,_contains_HOX_and_HALZ_domains	NA	NA	NA	NA
Glyma01g41590	962	UniRef100_I1J9T6 Uncharacterized protein n=1 Tax=Glycine max RepID=I1J9T6_SOYBN	0	99.9	UniRef100_G7JXE3 E3 ubiquitin-protein ligase HOS1 n=1 Tax=Medicago truncatula RepID=G7JXE3_MEDTR	0	96.05	AT2G39810.1 | Symbols: HOS1 | ubiquitin-protein ligases | chr2:16612941-16617802 FORWARD LENGTH=927	0	95.53	GO:0000085 GO:0006306 GO:0006342 GO:0006346 GO:0006355 GO:0007267 GO:0009409 GO:0009616 GO:0009640 GO:0009793 GO:0009845 GO:0009909 GO:0009933 GO:0010162 GO:0010182 GO:0010228 GO:0010267 GO:0010388 GO:0016246 GO:0016567 GO:0016571 GO:0016579 GO:0019915 GO:0035196 GO:0043687 GO:0045892 GO:0045893 GO:0050826	G2 phase of mitotic cell cycle; DNA methylation; chromatin silencing; methylation-dependent chromatin silencing; regulation of transcription, DNA-dependent; cell-cell signaling; response to cold; virus induced gene silencing; photomorphogenesis; embryo development ending in seed dormancy; seed germination; regulation of flower development; meristem structural organization; seed dormancy process; …	GO:0004842	ubiquitin-protein ligase activity	GO:0005634 GO:0005737	nucleus; cytoplasm	NA	NA	PTHR10044 PTHR10044:SF81	INHIBITOR OF APOPTOSIS; SUBFAMILY NOT NAMED	NA	NA	NA	NA	NA	NA
Glyma01g41600	730	UniRef100_I1J9T7 Acyl-coenzyme A oxidase n=1 Tax=Glycine max RepID=I1J9T7_SOYBN	0	91.1	UniRef100_I1J9T7 Acyl-coenzyme A oxidase n=1 Tax=Glycine max RepID=I1J9T7_SOYBN	0	91.1	AT4G16760.1 | Symbols: ACX1, ATACX1 | acyl-CoA oxidase 1 | chr4:9424930-9428689 REVERSE LENGTH=664	0	90.82	GO:0001676 GO:0002213 GO:0006612 GO:0006631 GO:0006633 GO:0006635 GO:0008152 GO:0009555 GO:0009611 GO:0009620 GO:0009695 GO:0009753 GO:0009863 GO:0010363 GO:0043069 GO:0046686 GO:0050832 GO:0055114	long-chain fatty acid metabolic process; defense response to insect; protein targeting to membrane; fatty acid metabolic process; fatty acid biosynthetic process; fatty acid beta-oxidation; metabolic process; pollen development; response to wounding; response to fungus; jasmonic acid biosynthetic process; response to jasmonic acid stimulus; salicylic acid mediated signaling pathway; regulation of…	GO:0003995 GO:0003997 GO:0016627 GO:0050660	acyl-CoA dehydrogenase activity; acyl-CoA oxidase activity; oxidoreductase activity, acting on the CH-CH group of donors; flavin adenine dinucleotide binding	GO:0005737 GO:0005777 GO:0009506	cytoplasm; peroxisome; plasmodesma	PF01756 PF02770	Acyl-CoA oxidase; Acyl-CoA dehydrogenase, middle domain	PTHR10909 PTHR10909:SF11	ELECTRON TRANSPORT OXIDOREDUCTASE; gb def: mupu [pseudomonas fluorescens]	KOG0136	Acyl-CoA_oxidase	1.3.3.6	Acyl-CoA_oxidase	K00232	acyl-CoA_oxidase_[EC:1.3.3.6]
Glyma01g41610	183	UniRef100_UPI000233CB66 UPI000233CB66 related cluster n=1 Tax=unknown RepID=UPI000233CB66	9e-112	99.45	UniRef100_C0A1G8 R2R3-MYB transcription factor LjPAP n=1 Tax=Lotus japonicus RepID=C0A1G8_LOTJA	6e-86	98.91	AT3G13540.1 | Symbols: ATMYB5, MYB5 | myb domain protein 5 | chr3:4420239-4421443 FORWARD LENGTH=249	3e-49	88.52	GO:0006355 GO:0009845 GO:0010026 GO:0010090 GO:0010214 GO:0010468 GO:0048354	regulation of transcription, DNA-dependent; seed germination; trichome differentiation; trichome morphogenesis; seed coat development; regulation of gene expression; mucilage biosynthetic process involved in seed coat development	GO:0003677 GO:0003700	DNA binding; sequence-specific DNA binding transcription factor activity	GO:0005634	nucleus	PF00249	Myb-like DNA-binding domain	PTHR10641	MYB-RELATED	NA	NA	NA	NA	NA	NA
Glyma01g41620	205	UniRef100_C6SV78 Ribosomal protein L15 n=2 Tax=Glycine max RepID=C6SV78_SOYBN	7e-145	99.51	UniRef100_C6SV78 Ribosomal protein L15 n=2 Tax=Glycine max RepID=C6SV78_SOYBN	7e-145	99.51	AT4G16720.1 | Symbols: | Ribosomal protein L23/L15e family protein | chr4:9400156-9401315 REVERSE LENGTH=204	6e-122	99.51	GO:0001510 GO:0006412	RNA methylation; translation	GO:0003735	structural constituent of ribosome	GO:0005622 GO:0005737 GO:0005774 GO:0005829 GO:0005840 GO:0005886 GO:0022625 GO:0022626	intracellular; cytoplasm; vacuolar membrane; cytosol; ribosome; plasma membrane; cytosolic large ribosomal subunit; cytosolic ribosome	PF00827	Ribosomal L15	PTHR11847	RIBOSOMAL PROTEIN L15	KOG1678	60s_ribosomal_protein_L15	NA	NA	K02877	large_subunit_ribosomal_protein_L15e
Glyma01g41630	436	UniRef100_C6TIQ9 Uncharacterized protein n=1 Tax=Glycine max RepID=C6TIQ9_SOYBN	0	99.77	UniRef100_G7JXD5 Phosphatidylserine decarboxylase proenzyme n=1 Tax=Medicago truncatula RepID=G7JXD5_MEDTR	0	99.77	AT4G16700.1 | Symbols: PSD1 | phosphatidylserine decarboxylase 1 | chr4:9395815-9398261 REVERSE LENGTH=453	0	88.3	GO:0008654	phospholipid biosynthetic process	GO:0004609	phosphatidylserine decarboxylase activity	GO:0005739	mitochondrion	PF02666	Phosphatidylserine decarboxylase	PTHR10067	PHOSPHATIDYLSERINE DECARBOXYLASE	KOG2420	Phosphatidylserine_decarboxylase	4.1.1.65	Phosphatidylserine_decarboxylase	K01613	phosphatidylserine_decarboxylase_[EC:4.1.1.65]
Glyma01g41640	389	UniRef100_I1J9U3 Uncharacterized protein n=1 Tax=Glycine max RepID=I1J9U3_SOYBN	0	99.74	UniRef100_Q7XC71 Expressed protein n=1 Tax=Oryza sativa Japonica Group RepID=Q7XC71_ORYSJ	3e-58	91.26	AT4G17350.1 | Symbols: | Plant protein of unknown function (DUF828) with plant pleckstrin homology-like region | chr4:9701582-9703358 FORWARD LENGTH=405	8e-129	99.74	GO:0007165	signal transduction	GO:0005543 GO:0035091	phospholipid binding; phosphatidylinositol binding	GO:0005634	nucleus	PF05703 PF08458	Plant protein of unknown function (DUF828); Plant pleckstrin homology-like region	PTHR24730 PTHR24730:SF7	FAMILY NOT NAMED;	NA	NA	NA	NA	NA	NA
Glyma01g41650	332	UniRef100_I1J9U4 Uncharacterized protein (Fragment) n=2 Tax=Glycine max RepID=I1J9U4_SOYBN	0	87.35	UniRef100_G7JXD1 Methionyl-tRNA formyltransferase n=2 Tax=Medicago truncatula RepID=G7JXD1_MEDTR	2e-179	99.4	AT4G17360.1 | Symbols: | Formyl transferase | chr4:9703698-9705468 REVERSE LENGTH=328	1e-159	87.95	GO:0000023 GO:0006189 GO:0009058 GO:0009152 GO:0009853 GO:0019252 GO:0043085 GO:0046653	maltose metabolic process; 'de novo' IMP biosynthetic process; biosynthetic process; purine ribonucleotide biosynthetic process; photorespiration; starch biosynthetic process; positive regulation of catalytic activity; tetrahydrofolate metabolic process	GO:0008168 GO:0008864 GO:0016742	methyltransferase activity; formyltetrahydrofolate deformylase activity; hydroxymethyl-, formyl- and related transferase activity	GO:0005739	mitochondrion	PF00551	Formyl transferase	PTHR10520 PTHR10520:SF7	PHOSPHORIBOSYLAMINE-GLYCINE LIGASE; FORMYLTETRAHYDROFOLATE DEFORMYLASE	KOG3076	5'-phosphoribosylglycinamide_formyltransferase	NA	NA	NA	NA
Glyma01g41660	1116	UniRef100_I1J9U5 Uncharacterized protein n=1 Tax=Glycine max RepID=I1J9U5_SOYBN	0	97.67	UniRef100_B9SKB0 Leucyl-tRNA synthetase, putative n=1 Tax=Ricinus communis RepID=B9SKB0_RICCO	0	97.67	AT1G09620.1 | Symbols: | ATP binding;leucine-tRNA ligases;aminoacyl-tRNA ligases;nucleotide binding;ATP binding;aminoacyl-tRNA ligases | chr1:3113077-3116455 REVERSE LENGTH=1091	0	97.58	GO:0006418 GO:0006429 GO:0008295	tRNA aminoacylation for protein translation; leucyl-tRNA aminoacylation; spermidine biosynthetic process	GO:0000166 GO:0004812 GO:0004823 GO:0005524	nucleotide binding; aminoacyl-tRNA ligase activity; leucine-tRNA ligase activity; ATP binding	GO:0005737 GO:0005829 GO:0009506 GO:0009507	cytoplasm; cytosol; plasmodesma; chloroplast	PF00133 PF08264	tRNA synthetases class I (I, L, M and V); Anticodon-binding domain	PTHR11946 PTHR11946:SF10	ISOLEUCYL, LEUCYL, TYROSYL, VALYL AND METHIONYL-TRNA SYNTHETASES; LEUCYL-TRNA SYNTHETASE-RELATED	KOG0437	Leucyl-tRNA_synthetase	6.1.1.4	Leucine--tRNA_ligase	K01869	leucyl-tRNA_synthetase_[EC:6.1.1.4]
Glyma01g41670	250	UniRef100_I1J9U6 Uncharacterized protein n=1 Tax=Glycine max RepID=I1J9U6_SOYBN	5e-170	99.6	UniRef100_G2XKY2 Tonoplast intrinsic protein n=1 Tax=Glycine soja RepID=G2XKY2_GLYSO	2e-153	99.6	AT5G47450.1 | Symbols: ATTIP2;3, TIP2;3, DELTA-TIP3 | tonoplast intrinsic protein 2;3 | chr5:19248509-19249466 REVERSE LENGTH=250	3e-130	98.4	GO:0000041 GO:0006810 GO:0006826 GO:0006833 GO:0009651 GO:0010106 GO:0010167 GO:0010413 GO:0015706 GO:0045492 GO:0055085	transition metal ion transport; transport; iron ion transport; water transport; response to salt stress; cellular response to iron ion starvation; response to nitrate; glucuronoxylan metabolic process; nitrate transport; xylan biosynthetic process; transmembrane transport	GO:0005215 GO:0015200 GO:0015250 GO:0051739	transporter activity; methylammonium transmembrane transporter activity; water channel activity; ammonia transmembrane transporter activity	GO:0009705 GO:0016020 GO:0016021 GO:0042807	plant-type vacuole membrane; membrane; integral to membrane; central vacuole	PF00230	Major intrinsic protein	PTHR19139 PTHR19139:SF30	AQUAPORIN TRANSPORTER; AQUAPORIN-7	KOG0223	Aquaporin_(major_intrinsic_protein_family)	NA	NA	K09873	aquaporin_TIP
Glyma01g41680	594	UniRef100_UPI00023373FC UPI00023373FC related cluster n=1 Tax=unknown RepID=UPI00023373FC	0	99.83	UniRef100_B9SXD1 Electron transporter, putative n=1 Tax=Ricinus communis RepID=B9SXD1_RICCO	0	95.62	AT5G47380.1 | Symbols: | Protein of unknown function, DUF547 | chr5:19221472-19224471 REVERSE LENGTH=618	0	98.99	GO:0008150	biological process	GO:0003674	molecular function	GO:0005634	nucleus	PF04784	Protein of unknown function, DUF547	PTHR23054	UNCHARACTERIZED	NA	NA	NA	NA	NA	NA
Glyma01g41690	171	UniRef100_C6TMZ5 Uncharacterized protein n=1 Tax=Glycine max RepID=C6TMZ5_SOYBN	1e-123	99.42	UniRef100_G7LGH7 Trafficking protein particle complex subunit n=1 Tax=Medicago truncatula RepID=G7LGH7_MEDTR	1e-95	99.42	AT1G51160.2 | Symbols: | SNARE-like superfamily protein | chr1:18950057-18951560 FORWARD LENGTH=169	6e-107	99.42	GO:0006810 GO:0006888 GO:0009832 GO:0010413 GO:0045492	transport; ER to Golgi vesicle-mediated transport; plant-type cell wall biogenesis; glucuronoxylan metabolic process; xylan biosynthetic process	GO:0003674	molecular function	GO:0005794 GO:0005801 GO:0005829	Golgi apparatus; cis-Golgi network; cytosol	PF04099	Sybindin-like family	PTHR23249 PTHR23249:SF9	SYNBINDIN; TRAFFICKING PROTEIN PARTICLE COMPLEX SUBUNIT 1	KOG3368	Transport_protein_particle_(TRAPP)_complex_subunit	NA	NA	NA	NA
Glyma01g41700	91	UniRef100_I1MBP5 Uncharacterized protein n=1 Tax=Glycine max RepID=I1MBP5_SOYBN	9e-41	97.8	UniRef100_B9S6X4 AMP dependent ligase, putative n=1 Tax=Ricinus communis RepID=B9S6X4_RICCO	5e-20	73.63	AT1G21530.1 | Symbols: | AMP-dependent synthetase and ligase family protein | chr1:7545151-7546936 REVERSE LENGTH=547	6e-17	95.6	GO:0008152	metabolic process	GO:0003824	catalytic activity	GO:0005739	mitochondrion	NA	NA	PTHR24095 PTHR24095:SF26	FAMILY NOT NAMED; SUBFAMILY NOT NAMED	NA	NA	NA	NA	NA	NA
Glyma01g41721	2131	UniRef100_I1LGQ9 Uncharacterized protein n=1 Tax=Glycine max RepID=I1LGQ9_SOYBN	0	98.59	UniRef100_F4JP43 G2484-1 protein n=3 Tax=Arabidopsis thaliana RepID=F4JP43_ARATH	0	56.97	AT4G17330.1 | Symbols: ATG2484-1, G2484-1 | G2484-1 protein | chr4:9689263-9697172 REVERSE LENGTH=2037	0	56.97	GO:0000226 GO:0000911 GO:0009630	microtubule cytoskeleton organization; cytokinesis by cell plate formation; gravitropism	GO:0003723	RNA binding	GO:0005634 GO:0009506	nucleus; plasmodesma	PF05641	Agenet domain	NA	NA	NA	NA	NA	NA	NA	NA
qPL-12-1
Glyma12g30750	68	UniRef100_I1LTS8 Uncharacterized protein n=1 Tax=Glycine max RepID=I1LTS8_SOYBN	3e-41	98.53	UniRef100_G7JK70 COX VIIa-like protein n=2 Tax=Medicago truncatula RepID=G7JK70_MEDTR	2e-35	97.06	AT4G21105.1 | Symbols: | cytochrome-c oxidases;electron carriers | chr4:11266273-11266724 FORWARD LENGTH=68	5e-35	98.53	GO:0006623	protein targeting to vacuole	GO:0004129 GO:0009055	cytochrome-c oxidase activity; electron carrier activity	GO:0005739 GO:0005774	mitochondrion; vacuolar membrane	PF02238	Cytochrome c oxidase subunit VIIa	NA	NA	NA	NA	NA	NA	NA	NA
Glyma12g30770	454	UniRef100_I1LTS9 Uncharacterized protein n=1 Tax=Glycine max RepID=I1LTS9_SOYBN	0	99.78	UniRef100_B9SSV3 Serine/threonine protein kinase, putative n=1 Tax=Ricinus communis RepID=B9SSV3_RICCO	0	99.78	AT3G44610.1 | Symbols: | Protein kinase superfamily protein | chr3:16188266-16192107 REVERSE LENGTH=451	0	99.78	GO:0006468	protein phosphorylation	GO:0004672 GO:0004674 GO:0005524 GO:0016301 GO:0016772	protein kinase activity; protein serine/threonine kinase activity; ATP binding; kinase activity; transferase activity, transferring phosphorus-containing groups	GO:0005634 GO:0009507	nucleus; chloroplast	PF00069	Protein kinase domain	PTHR24351 PTHR24351:SF88	RIBOSOMAL PROTEIN S6 KINASE;	KOG0610	Putative_serine/threonine_protein_kinase	NA	NA	NA	NA
Glyma12g30780	617	UniRef100_I1LTT0 Uncharacterized protein n=1 Tax=Glycine max RepID=I1LTT0_SOYBN	0	99.84	UniRef100_B9SSV2 WD-repeat protein, putative n=1 Tax=Ricinus communis RepID=B9SSV2_RICCO	0	99.51	AT3G44600.1 | Symbols: CYP71 | cyclophilin71 | chr3:16165368-16169201 REVERSE LENGTH=631	0	99.84	GO:0000003 GO:0000085 GO:0003002 GO:0006306 GO:0006310 GO:0006312 GO:0006325 GO:0006355 GO:0006396 GO:0006406 GO:0006457 GO:0006606 GO:0007126 GO:0007131 GO:0007155 GO:0009560 GO:0009640 GO:0009793 GO:0009845 GO:0009855 GO:0009887 GO:0009888 GO:0009909 GO:0009933 GO:0010014 GO:0010073 GO:0010074 GO:0010082 GO:0010090 GO:0010162 GO:0010182 GO:0010228 GO:0010305 GO:0010332 GO:0010338 GO:0010358 GO:…	reproduction; G2 phase of mitotic cell cycle; regionalization; DNA methylation; DNA recombination; mitotic recombination; chromatin organization; regulation of transcription, DNA-dependent; RNA processing; mRNA export from nucleus; protein folding; protein import into nucleus; meiosis; reciprocal meiotic recombination; cell adhesion; embryo sac egg cell differentiation; photomorphogenesis; embryo…	GO:0003682 GO:0003755 GO:0042393	chromatin binding; peptidyl-prolyl cis-trans isomerase activity; histone binding	GO:0005634 GO:0080008	nucleus; CUL4-RING ubiquitin ligase complex	PF00400 PF00160	WD domain, G-beta repeat; Cyclophilin type peptidyl-prolyl cis-trans isomerase/CLD	PTHR11071 PTHR11071:SF40	CYCLOPHILIN; PEPTIDYL-PROLYL CIS-TRANS ISOMERASE-LIKE	KOG0882	Cyclophilin-related_peptidyl-prolyl_cis-trans_isomerase	5.2.1.8	Peptidylprolyl_isomerase	K12736	peptidylprolyl_isomerase_domain_and_WD_repeat-containing_protein_1_[EC:5.2.1.8]
Glyma12g30800	112	UniRef100_I1LTT1 Uncharacterized protein n=2 Tax=Glycine max RepID=I1LTT1_SOYBN	3e-68	99.11	UniRef100_A8X663 Protein CBG08266 n=1 Tax=Caenorhabditis briggsae RepID=A8X663_CAEBR	5e-32	99.11	AT3G44590.1 | Symbols: | 60S acidic ribosomal protein family | chr3:16163983-16164658 FORWARD LENGTH=111	6e-28	99.11	GO:0001510 GO:0006414	RNA methylation; translational elongation	GO:0003735	structural constituent of ribosome	GO:0005622 GO:0005634 GO:0005829 GO:0005840 GO:0022626	intracellular; nucleus; cytosol; ribosome; cytosolic ribosome	PF00428	60s Acidic ribosomal protein	PTHR21141	60S ACIDIC RIBOSOMAL PROTEIN FAMILY MEMBER	KOG3449	60S_acidic_ribosomal_protein_P2	NA	NA	NA	NA
Glyma12g30810	162	UniRef100_I1LTT4 Uncharacterized protein n=2 Tax=Glycine max RepID=I1LTT4_SOYBN	5e-113	99.38	NA	NA	NA	AT4G04190.2 | Symbols: | unknown protein; Has 35333 Blast hits to 34131 proteins in 2444 species: Archae - 798; Bacteria - 22429; Metazoa - 974; Fungi - 991; Plants - 531; Viruses - 0; Other Eukaryotes - 9610 (source: NCBI BLink). | chr4:2024873-2026330 FORWARD LENGTH=184	1e-91	98.77	GO:0008150	biological process	GO:0003674	molecular function	GO:0005634	nucleus	NA	NA	NA	NA	NA	NA	NA	NA	NA	NA
Glyma12g30830	389	UniRef100_I1LTT8 Uncharacterized protein n=1 Tax=Glycine max RepID=I1LTT8_SOYBN	0	99.74	UniRef100_B9SSU2 Aldo-keto reductase, putative n=1 Tax=Ricinus communis RepID=B9SSU2_RICCO	0	97.43	AT2G27680.1 | Symbols: | NAD(P)-linked oxidoreductase superfamily protein | chr2:11803981-11805965 REVERSE LENGTH=384	0	98.46	GO:0000096 GO:0006098 GO:0006546 GO:0006636 GO:0006733 GO:0006766 GO:0008652 GO:0009072 GO:0009106 GO:0009108 GO:0009117 GO:0009695 GO:0009902 GO:0010027 GO:0015995 GO:0016117 GO:0019288 GO:0019748 GO:0019761 GO:0034660 GO:0042793 GO:0044272	sulfur amino acid metabolic process; pentose-phosphate shunt; glycine catabolic process; unsaturated fatty acid biosynthetic process; oxidoreduction coenzyme metabolic process; vitamin metabolic process; cellular amino acid biosynthetic process; aromatic amino acid family metabolic process; lipoate metabolic process; coenzyme biosynthetic process; nucleotide metabolic process; jasmonic acid biosy…	GO:0004033	aldo-keto reductase (NADP) activity	GO:0009505 GO:0009507 GO:0009570 GO:0009941	plant-type cell wall; chloroplast; chloroplast stroma; chloroplast envelope	PF00248	Aldo/keto reductase family	PTHR11732 PTHR11732:SF7	ALDO/KETO REDUCTASE; OXIDOREDUCTASE	KOG1575	Voltage-gated_shaker-like_K+_channel,_subunit_beta/KCNAB	NA	NA	NA	NA
Glyma12g30840	531	UniRef100_I1LTU0 Uncharacterized protein n=1 Tax=Glycine max RepID=I1LTU0_SOYBN	0	99.81	UniRef100_B9SST8 Multidrug resistance pump, putative n=1 Tax=Ricinus communis RepID=B9SST8_RICCO	0	91.34	AT4G21900.1 | Symbols: PRORP3 | proteinaceous RNase P 3 | chr4:11616567-11619349 REVERSE LENGTH=576	0	89.27	GO:0001682 GO:0006397 GO:0043144	tRNA 5'-leader removal; mRNA processing; snoRNA processing	GO:0004526 GO:0005215	ribonuclease P activity; transporter activity	GO:0005634 GO:0005739 GO:0016020	nucleus; mitochondrion; membrane	PF11977	Zc3h12a-like Ribonuclease domain	NA	NA	KOG1347	Uncharacterized_membrane_protein,_predicted_efflux_pump	NA	NA	NA	NA
Glyma12g30850	528	UniRef100_I1LTU1 Uncharacterized protein n=1 Tax=Glycine max RepID=I1LTU1_SOYBN	0	93.94	UniRef100_G7IRD9 Fatty acyl-CoA reductase n=1 Tax=Medicago truncatula RepID=G7IRD9_MEDTR	0	93.75	AT4G33790.1 | Symbols: CER4, G7, FAR3 | Jojoba acyl CoA reductase-related male sterility protein | chr4:16204325-16207891 REVERSE LENGTH=493	0	94.13	GO:0009556 GO:0010025 GO:0055114	microsporogenesis; wax biosynthetic process; oxidation-reduction process	GO:0000166 GO:0016620 GO:0016627 GO:0080019	nucleotide binding; oxidoreductase activity, acting on the aldehyde or oxo group of donors, NAD or NADP as acceptor; oxidoreductase activity, acting on the CH-CH group of donors; fatty-acyl-CoA reductase (alcohol-forming) activity	GO:0005783	endoplasmic reticulum	PF07993 PF03015	Male sterility protein; Male sterility protein	PTHR11011 PTHR11011:SF1	MALE STERILITY PROTEIN 2-RELATED; MALE STERILITY PROTEIN 2	KOG1221	Acyl-CoA_reductase	NA	NA	NA	NA
Glyma12g30870	491	UniRef100_I1LTU2 Uncharacterized protein n=1 Tax=Glycine max RepID=I1LTU2_SOYBN	0	99.8	UniRef100_G7IRD9 Fatty acyl-CoA reductase n=1 Tax=Medicago truncatula RepID=G7IRD9_MEDTR	0	99.59	AT4G33790.1 | Symbols: CER4, G7, FAR3 | Jojoba acyl CoA reductase-related male sterility protein | chr4:16204325-16207891 REVERSE LENGTH=493	0	99.59	GO:0009556 GO:0010025 GO:0055114	microsporogenesis; wax biosynthetic process; oxidation-reduction process	GO:0000166 GO:0016620 GO:0016627 GO:0080019	nucleotide binding; oxidoreductase activity, acting on the aldehyde or oxo group of donors, NAD or NADP as acceptor; oxidoreductase activity, acting on the CH-CH group of donors; fatty-acyl-CoA reductase (alcohol-forming) activity	GO:0005783	endoplasmic reticulum	PF07993 PF03015	Male sterility protein; Male sterility protein	PTHR11011 PTHR11011:SF1	MALE STERILITY PROTEIN 2-RELATED; MALE STERILITY PROTEIN 2	KOG1221	Acyl-CoA_reductase	NA	NA	NA	NA
Glyma12g30890	1032	UniRef100_UPI000233D746 UPI000233D746 related cluster n=1 Tax=unknown RepID=UPI000233D746	0	99.9	UniRef100_G7ITP8 Histone transcription regulator HIRA n=2 Tax=Medicago truncatula RepID=G7ITP8_MEDTR	0	95.83	AT3G44530.2 | Symbols: HIRA | homolog of histone chaperone HIRA | chr3:16116026-16121247 FORWARD LENGTH=1040	0	99.71	GO:0006355 GO:0045814	regulation of transcription, DNA-dependent; negative regulation of gene expression, epigenetic	GO:0000166 GO:0005515	nucleotide binding; protein binding	GO:0005634	nucleus	PF00400 PF07569	WD domain, G-beta repeat; TUP1-like enhancer of split	PTHR13831	MEMBER OF THE HIR1 FAMILY OF WD-REPEAT PROTEINS	KOG0973	Histone_transcription_regulator_HIRA,_WD_repeat_superfamily	NA	NA	K11293	protein_HIRA/HIR1
Glyma12g30900	877	UniRef100_UPI000233C590 UPI000233C590 related cluster n=1 Tax=unknown RepID=UPI000233C590	0	99.89	UniRef100_G7ITP9 Pentatricopeptide repeat-containing protein n=1 Tax=Medicago truncatula RepID=G7ITP9_MEDTR	0	99.89	AT2G27610.1 | Symbols: | Tetratricopeptide repeat (TPR)-like superfamily protein | chr2:11783927-11786533 REVERSE LENGTH=868	0	99.2	GO:0008150	biological process	GO:0003674	molecular function	GO:0005739	mitochondrion	PF01535	PPR repeat	PTHR24015 PTHR24015:SF154	FAMILY NOT NAMED; SUBFAMILY NOT NAMED	NA	NA	NA	NA	NA	NA
Glyma12g30910	437	UniRef100_I1LTU5 Uncharacterized protein n=1 Tax=Glycine max RepID=I1LTU5_SOYBN	0	99.77	UniRef100_B9SCR4 Vacuolar protein sorting-associated protein VPS4, putative n=1 Tax=Ricinus communis RepID=B9SCR4_RICCO	0	99.77	AT2G27600.1 | Symbols: SKD1, VPS4, ATSKD1 | AAA-type ATPase family protein | chr2:11781226-11783730 FORWARD LENGTH=435	0	99.77	GO:0006623 GO:0006635 GO:0006869 GO:0006891 GO:0006944 GO:0007032 GO:0007033 GO:0010091 GO:0010351 GO:0016192 GO:0016197 GO:0016558	protein targeting to vacuole; fatty acid beta-oxidation; lipid transport; intra-Golgi vesicle-mediated transport; cellular membrane fusion; endosome organization; vacuole organization; trichome branching; lithium ion transport; vesicle-mediated transport; endosomal transport; protein import into peroxisome matrix	GO:0000166 GO:0005515 GO:0005524 GO:0017111	nucleotide binding; protein binding; ATP binding; nucleoside-triphosphatase activity	GO:0005634 GO:0005737 GO:0005771 GO:0009506	nucleus; cytoplasm; multivesicular body; plasmodesma	PF04212 PF09336 PF00004	MIT (microtubule interacting and transport) domain; Vps4 C terminal oligomerisation domain; ATPase family associated with various cellular activities (AAA)	PTHR23074 PTHR23074:SF4	AAA ATPASE; AAA-FAMILY ATPASE	KOG0739	AAA+-type_ATPase	NA	NA	K12196	vacuolar_protein-sorting-associated_protein_4
Glyma12g30920	159	UniRef100_I1LTU6 Uncharacterized protein n=1 Tax=Glycine max RepID=I1LTU6_SOYBN	9e-113	99.37	UniRef100_G7ITQ3 AN1-type zinc finger protein n=1 Tax=Medicago truncatula RepID=G7ITQ3_MEDTR	3e-70	99.37	AT2G27580.2 | Symbols: | A20/AN1-like zinc finger family protein | chr2:11776640-11777131 REVERSE LENGTH=163	2e-56	99.37	GO:0008150	biological process	GO:0003677 GO:0008270	DNA binding; zinc ion binding	GO:0005634	nucleus	PF01428 PF01754	AN1-like Zinc finger; A20-like zinc finger	PTHR10634	PRK1-ASSOCIATED ZINC FINGER PROTEIN	KOG3173	Predicted_Zn-finger_protein	NA	NA	NA	NA
Glyma12g30930	322	UniRef100_I1LTU8 Uncharacterized protein n=1 Tax=Glycine max RepID=I1LTU8_SOYBN	0	99.69	UniRef100_G7ITQ8 Protein TRANSPARENT TESTA n=1 Tax=Medicago truncatula RepID=G7ITQ8_MEDTR	3e-159	99.69	AT1G08290.1 | Symbols: WIP3 | WIP domain protein 3 | chr1:2610680-2613180 REVERSE LENGTH=337	2e-121	94.41	GO:0006355	regulation of transcription, DNA-dependent	GO:0003676 GO:0003700 GO:0008270	nucleic acid binding; sequence-specific DNA binding transcription factor activity; zinc ion binding	GO:0005622 GO:0005634	intracellular; nucleus	NA	NA	PTHR10593	SERINE/THREONINE-PROTEIN KINASE RIO	NA	NA	NA	NA	NA	NA
Glyma12g30940	147	UniRef100_UPI000233D748 UPI000233D748 related cluster n=1 Tax=unknown RepID=UPI000233D748	1e-96	99.32	UniRef100_G7Z0B6 CENTRORADIALIS-like protein 3 n=1 Tax=Glycine max RepID=G7Z0B6_SOYBN	5e-96	99.32	AT2G27550.1 | Symbols: ATC | centroradialis | chr2:11773417-11774509 FORWARD LENGTH=175	4e-75	98.64	GO:0000041 GO:0009910 GO:0010228	transition metal ion transport; negative regulation of flower development; vegetative to reproductive phase transition of meristem	GO:0008429	phosphatidylethanolamine binding	GO:0005634 GO:0005737	nucleus; cytoplasm	PF01161	Phosphatidylethanolamine-binding protein	PTHR11362	PHOSPHATIDYLETHANOLAMINE-BINDING PROTEIN	KOG3346	Phosphatidylethanolamine_binding_protein	NA	NA	NA	NA
Glyma12g30950	439	UniRef100_I1LTV0 Uncharacterized protein (Fragment) n=1 Tax=Glycine max RepID=I1LTV0_SOYBN	0	99.77	UniRef100_G7JVA7 Pentatricopeptide repeat protein n=1 Tax=Medicago truncatula RepID=G7JVA7_MEDTR	7e-127	97.72	AT3G62890.1 | Symbols: | Pentatricopeptide repeat (PPR) superfamily protein | chr3:23246168-23247973 FORWARD LENGTH=573	4e-131	99.32	GO:0008150	biological process	NA	NA	GO:0005739	mitochondrion	PF01535	PPR repeat	PTHR24015	FAMILY NOT NAMED	NA	NA	NA	NA	NA	NA
Glyma12g30960	337	UniRef100_I1LTV2 Uncharacterized protein n=1 Tax=Glycine max RepID=I1LTV2_SOYBN	0	99.7	UniRef100_B9SCS2 Catalytic, putative n=1 Tax=Ricinus communis RepID=B9SCS2_RICCO	2e-174	99.41	AT5G22460.2 | Symbols: | alpha/beta-Hydrolases superfamily protein | chr5:7443659-7445269 REVERSE LENGTH=340	8e-151	99.7	GO:0008150	biological process	GO:0003824	catalytic activity	GO:0005618 GO:0005773 GO:0009505 GO:0009506	cell wall; vacuole; plant-type cell wall; plasmodesma	PF00561	alpha/beta hydrolase fold	PTHR10992 PTHR10992:SF198	ALPHA/BETA HYDROLASE RELATED; ESTERASE/LIPASE/THIOESTERASE FAMILY PROTEIN	KOG1454	Predicted_hydrolase/acyltransferase_(alpha/beta_hydrolase_superfamily)	NA	NA	NA	NA
Glyma12g30975	645	UniRef100_UPI000233C704 UPI000233C704 related cluster n=1 Tax=unknown RepID=UPI000233C704	0	47.75	UniRef100_B9SCS4 Catalytic, putative n=1 Tax=Ricinus communis RepID=B9SCS4_RICCO	1e-130	43.1	AT3G44510.2 | Symbols: | alpha/beta-Hydrolases superfamily protein | chr3:16108251-16111139 REVERSE LENGTH=325	2e-111	36.43	GO:0008150 GO:0016036 GO:0019375 GO:0045892	biological process; cellular response to phosphate starvation; galactolipid biosynthetic process; negative regulation of transcription, DNA-dependent	GO:0003674	molecular function	GO:0009507	chloroplast	PF00170	bZIP transcription factor	PTHR10992 PTHR10992:SF198	ALPHA/BETA HYDROLASE RELATED; ESTERASE/LIPASE/THIOESTERASE FAMILY PROTEIN	NA	NA	NA	NA	NA	NA
Glyma12g30990	489	UniRef100_I1LTV6 Uncharacterized protein n=1 Tax=Glycine max RepID=I1LTV6_SOYBN	0	99.8	UniRef100_G7ITS6 BZIP transcription factor n=1 Tax=Medicago truncatula RepID=G7ITS6_MEDTR	0	99.8	AT1G08320.3 | Symbols: TGA9, bZIP21 | bZIP transcription factor family protein | chr1:2622113-2627451 REVERSE LENGTH=481	0	99.8	GO:0006355 GO:0009612 GO:0019722	regulation of transcription, DNA-dependent; response to mechanical stimulus; calcium-mediated signaling	GO:0003677 GO:0003700 GO:0043565 GO:0046983	DNA binding; sequence-specific DNA binding transcription factor activity; sequence-specific DNA binding; protein dimerization activity	GO:0005634	nucleus	PF00170	bZIP transcription factor	PTHR22952 PTHR22952:SF50	CAMP-RESPONSE ELEMENT BINDING PROTEIN-RELATED; OS11G0152700 PROTEIN	NA	NA	NA	NA	NA	NA
Glyma12g31000	65	NA	NA	NA	NA	NA	NA	NA	NA	NA	NA	NA	NA	NA	NA	NA	NA	NA	NA	NA	NA	NA	NA	NA	NA	NA
Glyma12g31011	200	UniRef100_I1LTV7 Uncharacterized protein n=1 Tax=Glycine max RepID=I1LTV7_SOYBN	4e-95	69	UniRef100_Q6NNK6 AT3G04040 protein n=2 Tax=Arabidopsis thaliana RepID=Q6NNK6_ARATH	5e-55	60.5	AT5G18250.1 | Symbols: | unknown protein; FUNCTIONS IN: molecular_function unknown; INVOLVED IN: biological_process unknown; LOCATED IN: mitochondrion; EXPRESSED IN: 23 plant structures; EXPRESSED DURING: 13 growth stages; BEST Arabidopsis thaliana protein match is: unknown protein (TAIR:AT3G04040.1); Has 1807 Blast hits to 1807 proteins in 277 species: Archae - 0; Bacteria - 0; Metazoa - 736; Fu…	4e-59	62.5	GO:0008150	biological process	GO:0003674	molecular function	GO:0005739	mitochondrion	NA	NA	NA	NA	NA	NA	NA	NA	NA	NA
Glyma12g31020	421	UniRef100_I1LTV8 Uncharacterized protein n=1 Tax=Glycine max RepID=I1LTV8_SOYBN	0	99.76	UniRef100_B9SHH4 Transcription factor, putative n=1 Tax=Ricinus communis RepID=B9SHH4_RICCO	0	99.52	AT3G04030.3 | Symbols: | Homeodomain-like superfamily protein | chr3:1042920-1044574 REVERSE LENGTH=394	1e-147	99.52	NA	NA	GO:0003700	sequence-specific DNA binding transcription factor activity	GO:0005634	nucleus	PF00249	Myb-like DNA-binding domain	NA	NA	NA	NA	NA	NA	NA	NA
Glyma12g31031	140	UniRef100_C6TM79 Putative uncharacterized protein n=1 Tax=Glycine max RepID=C6TM79_SOYBN	2e-97	99.29	UniRef100_G7ITT2 Soft fertilization envelope protein n=1 Tax=Medicago truncatula RepID=G7ITT2_MEDTR	1e-21	95	AT3G44450.1 | Symbols: | unknown protein; BEST Arabidopsis thaliana protein match is: unknown protein (TAIR:AT3G52740.1); Has 63 Blast hits to 63 proteins in 12 species: Archae - 0; Bacteria - 0; Metazoa - 0; Fungi - 0; Plants - 63; Viruses - 0; Other Eukaryotes - 0 (source: NCBI BLink). | chr3:16074228-16074578 REVERSE LENGTH=116	3e-15	42.14	GO:0080167	response to karrikin	GO:0003674	molecular function	GO:0005634	nucleus	NA	NA	NA	NA	NA	NA	NA	NA	NA	NA
Glyma12g31040	217	UniRef100_C6SVL1 Ribosomal protein n=1 Tax=Glycine max RepID=C6SVL1_SOYBN	1e-155	99.54	UniRef100_C6SVL1 Ribosomal protein n=1 Tax=Glycine max RepID=C6SVL1_SOYBN	1e-155	99.54	AT1G08360.1 | Symbols: | Ribosomal protein L1p/L10e family | chr1:2636231-2637694 FORWARD LENGTH=216	1e-126	99.54	GO:0006412	translation	GO:0003723 GO:0003735	RNA binding; structural constituent of ribosome	GO:0005622 GO:0005737 GO:0005829 GO:0005840 GO:0005886 GO:0009506 GO:0015934 GO:0022625 GO:0022626	intracellular; cytoplasm; cytosol; ribosome; plasma membrane; plasmodesma; large ribosomal subunit; cytosolic large ribosomal subunit; cytosolic ribosome	PF00687	Ribosomal protein L1p/L10e family	PTHR23105 PTHR23105:SF4	60S RIBOSOMAL PROTEIN L10A - RELATED; 60S RIBOSOMAL PROTEIN L10A	KOG1570	60S_ribosomal_protein_L10A	NA	NA	K02865	large_subunit_ribosomal_protein_L10Ae
Glyma12g31050	50	NA	NA	NA	NA	NA	NA	NA	NA	NA	NA	NA	NA	NA	NA	NA	NA	NA	NA	NA	NA	NA	NA	NA	NA	NA
Glyma12g31060	428	UniRef100_I1LTW2 Uncharacterized protein n=1 Tax=Glycine max RepID=I1LTW2_SOYBN	0	92.06	UniRef100_B9SCU1 Glucan endo-1,3-beta-glucosidase, putative n=1 Tax=Ricinus communis RepID=B9SCU1_RICCO	0	77.57	AT2G27500.2 | Symbols: | Glycosyl hydrolase superfamily protein | chr2:11752615-11753844 REVERSE LENGTH=377	0	80.37	GO:0005975 GO:0006612 GO:0009863 GO:0009867 GO:0010363	carbohydrate metabolic process; protein targeting to membrane; salicylic acid mediated signaling pathway; jasmonic acid mediated signaling pathway; regulation of plant-type hypersensitive response	GO:0003824 GO:0004553 GO:0043169	catalytic activity; hydrolase activity, hydrolyzing O-glycosyl compounds; cation binding	GO:0005576 GO:0005634 GO:0005737 GO:0046658	extracellular region; nucleus; cytoplasm; anchored to plasma membrane	PF00332	Glycosyl hydrolases family 17	PTHR16631	GLUCAN 1,3-BETA-GLUCOSIDASE-RELATED	NA	NA	NA	NA	NA	NA
Glyma12g31070	214	UniRef100_C6SYS7 Uncharacterized protein n=1 Tax=Glycine max RepID=C6SYS7_SOYBN	3e-155	99.53	UniRef100_G7ITU0 Calpain-B n=2 Tax=Medicago truncatula RepID=G7ITU0_MEDTR	1e-109	99.53	AT2G27480.1 | Symbols: | Calcium-binding EF-hand family protein | chr2:11746811-11747885 FORWARD LENGTH=228	4e-75	95.79	GO:0008150	biological process	GO:0005509	calcium ion binding	GO:0005737	cytoplasm	NA	NA	PTHR10183 PTHR10183:SF16	CALPAIN; CALPAIN-RELATED	KOG0037	Ca2+-binding_protein,_EF-Hand_protein_superfamily	NA	NA	K13448	calcium-binding_protein_CML
Glyma12g31080	421	UniRef100_I1LTW5 Uncharacterized protein n=2 Tax=Glycine max RepID=I1LTW5_SOYBN	0	81.95	UniRef100_G7ITU3 Rho GTPase activating protein n=1 Tax=Medicago truncatula RepID=G7ITU3_MEDTR	0	99.05	AT5G22400.1 | Symbols: | Rho GTPase activating protein with PAK-box/P21-Rho-binding domain | chr5:7423050-7425335 REVERSE LENGTH=466	1e-148	82.42	GO:0007165	signal transduction	GO:0030675	Rac GTPase activator activity	GO:0005622 GO:0009507	intracellular; chloroplast	PF00620 PF00786	RhoGAP domain; P21-Rho-binding domain	PTHR23177 PTHR23177:SF2	MKIAA1688 PROTEIN; GTPASE ACTIVATING PROTEIN	NA	NA	NA	NA	NA	NA
Glyma12g31090	251	UniRef100_I1LTW6 Uncharacterized protein n=1 Tax=Glycine max RepID=I1LTW6_SOYBN	1e-168	94.02	UniRef100_Q2QXI9 Expressed protein n=2 Tax=Oryza sativa RepID=Q2QXI9_ORYSJ	5e-25	76.89	AT5G22390.1 | Symbols: | Protein of unknown function (DUF3049) | chr5:7418383-7418991 REVERSE LENGTH=202	2e-24	78.09	NA	NA	NA	NA	GO:0005634	nucleus	PF11250	Protein of unknown function (DUF3049)	NA	NA	NA	NA	NA	NA	NA	NA
Glyma12g31100	300	UniRef100_I1LTW8 Uncharacterized protein n=1 Tax=Glycine max RepID=I1LTW8_SOYBN	0	99.67	UniRef100_G7ITU5 N-carbamoylputrescine amidase n=1 Tax=Medicago truncatula RepID=G7ITU5_MEDTR	0	99	AT2G27450.1 | Symbols: NLP1, ATNLP1, CPA | nitrilase-like protein 1 | chr2:11737666-11739577 REVERSE LENGTH=299	0	97	GO:0006596 GO:0006807 GO:0009446	polyamine biosynthetic process; nitrogen compound metabolic process; putrescine biosynthetic process	GO:0016810 GO:0050126	hydrolase activity, acting on carbon-nitrogen (but not peptide) bonds; N-carbamoylputrescine amidase activity	NA	NA	PF00795	Carbon-nitrogen hydrolase	PTHR23088	NITRILASE-RELATED	KOG0806	Carbon-nitrogen_hydrolase	NA	NA	NA	NA
Glyma12g31110	208	UniRef100_I1NFN0 Uncharacterized protein n=1 Tax=Glycine max RepID=I1NFN0_SOYBN	1e-137	99.52	UniRef100_G7ITU9 Germin-like protein n=1 Tax=Medicago truncatula RepID=G7ITU9_MEDTR	1e-101	95.19	AT3G62020.1 | Symbols: GLP10 | germin-like protein 10 | chr3:22971443-22972192 REVERSE LENGTH=220	9e-40	96.15	GO:0008150 GO:0010413 GO:0045492	biological process; glucuronoxylan metabolic process; xylan biosynthetic process	GO:0030145 GO:0045735	manganese ion binding; nutrient reservoir activity	GO:0005576 GO:0005618 GO:0009505 GO:0048046	extracellular region; cell wall; plant-type cell wall; apoplast	PF00190	Cupin	NA	NA	NA	NA	NA	NA	NA	NA
Glyma12g31120	243	UniRef100_I1LTX0 Uncharacterized protein n=1 Tax=Glycine max RepID=I1LTX0_SOYBN	2e-171	99.59	UniRef100_Q944R0 AT3g15040/K15M2_18 n=1 Tax=Arabidopsis thaliana RepID=Q944R0_ARATH	4e-35	87.24	AT3G15040.1 | Symbols: | Protein of unknown function, DUF584 | chr3:5065445-5066176 REVERSE LENGTH=243	8e-38	87.24	GO:0008150	biological process	GO:0003674	molecular function	GO:0005634	nucleus	PF04520	Protein of unknown function, DUF584	NA	NA	NA	NA	NA	NA	NA	NA
Glyma12g31130	59	UniRef100_I1LTX1 Uncharacterized protein n=1 Tax=Glycine max RepID=I1LTX1_SOYBN	1e-34	98.31	UniRef100_G2XMF0 Hypothetical_protein n=1 Tax=Oryza brachyantha RepID=G2XMF0_ORYBR	3e-23	96.61	AT5G09225.1 | Symbols: | unknown protein; FUNCTIONS IN: molecular_function unknown; INVOLVED IN: biological_process unknown; LOCATED IN: endomembrane system; Has 35333 Blast hits to 34131 proteins in 2444 species: Archae - 798; Bacteria - 22429; Metazoa - 974; Fungi - 991; Plants - 531; Viruses - 0; Other Eukaryotes - 9610 (source: NCBI BLink). | chr5:2869556-2870379 REVERSE LENGTH=68	1e-16	64.41	GO:0008150	biological process	GO:0003674	molecular function	GO:0005739	mitochondrion	NA	NA	NA	NA	NA	NA	NA	NA	NA	NA
Glyma12g31140	96	UniRef100_I1LTX2 Uncharacterized protein n=1 Tax=Glycine max RepID=I1LTX2_SOYBN	1e-48	88.54	UniRef100_F4IFT4 Pollen Ole e 1 allergen and extensin family protein n=2 Tax=Arabidopsis thaliana RepID=F4IFT4_ARATH	2e-15	97.92	AT2G27385.3 | Symbols: | Pollen Ole e 1 allergen and extensin family protein | chr2:11716697-11717285 REVERSE LENGTH=162	3e-18	97.92	GO:0008150	biological process	GO:0003674	molecular function	GO:0009507	chloroplast	NA	NA	NA	NA	NA	NA	NA	NA	NA	NA
Glyma12g31150	245	UniRef100_UPI000189D1A0 UPI000189D1A0 related cluster n=1 Tax=unknown RepID=UPI000189D1A0	0	99.59	UniRef100_G7IHF4 NAC domain protein n=1 Tax=Medicago truncatula RepID=G7IHF4_MEDTR	6e-118	99.18	AT5G22380.1 | Symbols: anac090, NAC090 | NAC domain containing protein 90 | chr5:7408924-7410038 REVERSE LENGTH=235	2e-94	99.18	GO:0006355 GO:0007275	regulation of transcription, DNA-dependent; multicellular organismal development	GO:0003677 GO:0003700	DNA binding; sequence-specific DNA binding transcription factor activity	GO:0005634	nucleus	PF02365	No apical meristem (NAM) protein	NA	NA	NA	NA	NA	NA	NA	NA
Glyma12g31170	421	UniRef100_I1LTX4 Uncharacterized protein n=1 Tax=Glycine max RepID=I1LTX4_SOYBN	0	99.76	UniRef100_Q93YN4 Mitochondrial fission protein n=1 Tax=Arabidopsis thaliana RepID=Q93YN4_ARATH	0	99.05	AT5G22350.1 | Symbols: ELM1 | Protein of unknown function (DUF1022) | chr5:7397762-7400746 REVERSE LENGTH=427	0	99.05	GO:0000266 GO:0033365	mitochondrial fission; protein localization to organelle	NA	NA	GO:0005634 GO:0005741	nucleus; mitochondrial outer membrane	PF06258	Protein of unknown function (DUF1022)	NA	NA	NA	NA	NA	NA	NA	NA
Glyma12g31180	219	UniRef100_C6T4E0 Casparian strip membrane protein 5 n=1 Tax=Glycine max RepID=CASP5_SOYBN	1e-154	99.54	UniRef100_C6T4E0 Casparian strip membrane protein 5 n=1 Tax=Glycine max RepID=CASP5_SOYBN	1e-154	99.54	AT2G27370.1 | Symbols: | Uncharacterised protein family (UPF0497) | chr2:11708628-11709905 REVERSE LENGTH=221	3e-63	98.17	GO:0007043 GO:0042545	cell-cell junction assembly; cell wall modification	GO:0005515 GO:0042803	protein binding; protein homodimerization activity	GO:0048226	Casparian strip	PF04535	Domain of unknown function (DUF588)	PTHR11615 PTHR11615:SF54	NITRATE, FROMATE, IRON DEHYDROGENASE; SUBFAMILY NOT NAMED	NA	NA	NA	NA	NA	NA
Glyma12g31186	367	UniRef100_I1LTX6 Uncharacterized protein n=1 Tax=Glycine max RepID=I1LTX6_SOYBN	0	99.73	UniRef100_G7IHH9 mRNA-decapping enzyme-like protein n=1 Tax=Medicago truncatula RepID=G7IHH9_MEDTR	0	99.73	AT1G08370.1 | Symbols: DCP1, ATDCP1 | decapping 1 | chr1:2638355-2640367 FORWARD LENGTH=367	8e-141	99.46	GO:0006396 GO:0022402 GO:0031087	RNA processing; cell cycle process; deadenylation-independent decapping of nuclear-transcribed mRNA	GO:0005515 GO:0042803	protein binding; protein homodimerization activity	GO:0000932 GO:0005634 GO:0005737	cytoplasmic mRNA processing body; nucleus; cytoplasm	PF06058	Dcp1-like decapping family	PTHR16290	DCP1 RELATED	KOG2868	Decapping_enzyme_complex_component_DCP1	NA	NA	NA	NA
Glyma12g31200	332	UniRef100_I1LTX8 Uncharacterized protein n=2 Tax=Glycine max RepID=I1LTX8_SOYBN	0	99.7	UniRef100_G7IHH4 F-box family protein n=1 Tax=Medicago truncatula RepID=G7IHH4_MEDTR	1e-129	96.39	AT2G27310.1 | Symbols: | F-box family protein | chr2:11683954-11684967 REVERSE LENGTH=337	3e-91	94.58	GO:0002679 GO:0008150 GO:0009414 GO:0009693 GO:0009723 GO:0009737 GO:0009738 GO:0009873 GO:0010200 GO:0010286 GO:0035556 GO:0042538	respiratory burst involved in defense response; biological process; response to water deprivation; ethylene biosynthetic process; response to ethylene stimulus; response to abscisic acid stimulus; abscisic acid mediated signaling pathway; ethylene mediated signaling pathway; response to chitin; heat acclimation; intracellular signal transduction; hyperosmotic salinity response	GO:0003674	molecular function	NA	NA	NA	NA	NA	NA	NA	NA	NA	NA	NA	NA
Glyma12g31211	331	UniRef100_UPI000233C70D UPI000233C70D related cluster n=1 Tax=unknown RepID=UPI000233C70D	0	100	UniRef100_G7IHH0 NAC domain protein n=1 Tax=Medicago truncatula RepID=G7IHH0_MEDTR	1e-169	99.09	AT2G27300.1 | Symbols: ANAC040, NTL8 | NTM1-like 8 | chr2:11680417-11681955 REVERSE LENGTH=335	1e-96	76.74	GO:0006355 GO:0007275 GO:0009640 GO:0009651 GO:0009793 GO:0009845 GO:0009909 GO:0009933 GO:0010162 GO:0010182 GO:0010228 GO:0016114 GO:0016567 GO:0019915 GO:0050826	regulation of transcription, DNA-dependent; multicellular organismal development; photomorphogenesis; response to salt stress; embryo development ending in seed dormancy; seed germination; regulation of flower development; meristem structural organization; seed dormancy process; sugar mediated signaling pathway; vegetative to reproductive phase transition of meristem; terpenoid biosynthetic proce…	GO:0003677 GO:0003700	DNA binding; sequence-specific DNA binding transcription factor activity	GO:0005634 GO:0005886	nucleus; plasma membrane	PF02365	No apical meristem (NAM) protein	NA	NA	NA	NA	NA	NA	NA	NA
Glyma12g31220	109	UniRef100_C6T159 Uncharacterized protein n=1 Tax=Glycine max RepID=C6T159_SOYBN	8e-70	99.08	UniRef100_G7IHH0 NAC domain protein n=1 Tax=Medicago truncatula RepID=G7IHH0_MEDTR	2e-46	99.08	AT5G22280.1 | Symbols: | unknown protein; FUNCTIONS IN: molecular_function unknown; INVOLVED IN: biological_process unknown; LOCATED IN: endomembrane system; EXPRESSED IN: 22 plant structures; EXPRESSED DURING: 13 growth stages; BEST Arabidopsis thaliana protein match is: unknown protein (TAIR:AT3G44280.1); Has 82 Blast hits to 82 proteins in 13 species: Archae - 0; Bacteria - 0; Metazoa - 0; Fun…	1e-36	99.08	GO:0008150	biological process	GO:0003674	molecular function	GO:0005634 GO:0005739	nucleus; mitochondrion	NA	NA	NA	NA	NA	NA	NA	NA	NA	NA
Glyma12g31240	104	UniRef100_I1LTY2 Uncharacterized protein n=1 Tax=Glycine max RepID=I1LTY2_SOYBN	4e-66	99.04	UniRef100_Q9FNI1 Gb|AAF02129.1 n=1 Tax=Arabidopsis thaliana RepID=Q9FNI1_ARATH	2e-14	84.62	AT3G11600.1 | Symbols: | unknown protein; FUNCTIONS IN: molecular_function unknown; INVOLVED IN: response to karrikin; EXPRESSED IN: 21 plant structures; EXPRESSED DURING: 12 growth stages; BEST Arabidopsis thaliana protein match is: unknown protein (TAIR:AT5G06270.1); Has 171 Blast hits to 171 proteins in 15 species: Archae - 0; Bacteria - 0; Metazoa - 0; Fungi - 0; Plants - 171; Viruses - 0; Ot…	2e-20	90.38	GO:0080167	response to karrikin	GO:0003674	molecular function	GO:0005634	nucleus	NA	NA	NA	NA	NA	NA	NA	NA	NA	NA
Glyma12g31250	114	UniRef100_I1LTY3 Uncharacterized protein n=1 Tax=Glycine max RepID=I1LTY3_SOYBN	1e-74	99.12	UniRef100_Q9FNI1 Gb|AAF02129.1 n=1 Tax=Arabidopsis thaliana RepID=Q9FNI1_ARATH	2e-14	46.49	AT5G06270.1 | Symbols: | unknown protein; FUNCTIONS IN: molecular_function unknown; INVOLVED IN: biological_process unknown; LOCATED IN: chloroplast; EXPRESSED IN: 21 plant structures; EXPRESSED DURING: 11 growth stages; BEST Arabidopsis thaliana protein match is: unknown protein (TAIR:AT3G11600.1); Has 1807 Blast hits to 1807 proteins in 277 species: Archae - 0; Bacteria - 0; Metazoa - 736; Fung…	5e-17	46.49	GO:0008150	biological process	GO:0003674	molecular function	GO:0005634	nucleus	NA	NA	NA	NA	NA	NA	NA	NA	NA	NA
Glyma12g31280	113	UniRef100_I1LTY4 Uncharacterized protein n=1 Tax=Glycine max RepID=I1LTY4_SOYBN	3e-72	99.12	UniRef100_Q9FNI1 Gb|AAF02129.1 n=1 Tax=Arabidopsis thaliana RepID=Q9FNI1_ARATH	4e-14	46.9	AT5G06270.1 | Symbols: | unknown protein; FUNCTIONS IN: molecular_function unknown; INVOLVED IN: biological_process unknown; LOCATED IN: chloroplast; EXPRESSED IN: 21 plant structures; EXPRESSED DURING: 11 growth stages; BEST Arabidopsis thaliana protein match is: unknown protein (TAIR:AT3G11600.1); Has 1807 Blast hits to 1807 proteins in 277 species: Archae - 0; Bacteria - 0; Metazoa - 736; Fung…	8e-17	46.9	GO:0008150	biological process	GO:0003674	molecular function	GO:0005634	nucleus	NA	NA	NA	NA	NA	NA	NA	NA	NA	NA
Glyma12g31290	213	UniRef100_I1KRS7 Uncharacterized protein n=1 Tax=Glycine max RepID=I1KRS7_SOYBN	7e-92	100	UniRef100_Q10NT0 Expressed protein n=1 Tax=Oryza sativa Japonica Group RepID=Q10NT0_ORYSJ	8e-52	72.77	AT5G16720.1 | Symbols: | Protein of unknown function, DUF593 | chr5:5494309-5496562 FORWARD LENGTH=675	7e-51	86.85	GO:0008150 GO:0016926	biological process; protein desumoylation	GO:0003674	molecular function	GO:0005737	cytoplasm	PF04576	Protein of unknown function, DUF593	NA	NA	NA	NA	NA	NA	NA	NA
Glyma12g31300	310	UniRef100_I1LTY5 Uncharacterized protein n=1 Tax=Glycine max RepID=I1LTY5_SOYBN	0	99.68	UniRef100_B9SCZ3 Ccr4-associated factor, putative n=1 Tax=Ricinus communis RepID=B9SCZ3_RICCO	3e-150	87.42	AT5G22250.1 | Symbols: | Polynucleotidyl transferase, ribonuclease H-like superfamily protein | chr5:7365605-7366441 REVERSE LENGTH=278	3e-139	89.03	GO:0000165 GO:0000289 GO:0002679 GO:0009451 GO:0009693 GO:0009738 GO:0009814 GO:0009873 GO:0010200 GO:0010228 GO:0035556 GO:0042742	MAPK cascade; nuclear-transcribed mRNA poly(A) tail shortening; respiratory burst involved in defense response; RNA modification; ethylene biosynthetic process; abscisic acid mediated signaling pathway; defense response, incompatible interaction; ethylene mediated signaling pathway; response to chitin; vegetative to reproductive phase transition of meristem; intracellular signal transduction; def…	GO:0003676 GO:0004540 GO:0008408	nucleic acid binding; ribonuclease activity; 3'-5' exonuclease activity	GO:0005634	nucleus	PF04857	CAF1 family ribonuclease	PTHR10797	CCR4-ASSOCIATED FACTOR	KOG0304	mRNA_deadenylase_subunit	NA	NA	NA	NA
Glyma12g31310	187	UniRef100_I1LTY6 Uncharacterized protein n=1 Tax=Glycine max RepID=I1LTY6_SOYBN	1e-113	85.03	UniRef100_G7KBP5 Ovate protein n=1 Tax=Medicago truncatula RepID=G7KBP5_MEDTR	4e-61	90.91	AT3G52525.1 | Symbols: ATOFP6, OFP6 | ovate family protein 6 | chr3:19475159-19475638 FORWARD LENGTH=159	6e-23	36.9	GO:0045892	negative regulation of transcription, DNA-dependent	NA	NA	GO:0005634	nucleus	PF04844	Protein of unknown function, DUF623	NA	NA	NA	NA	NA	NA	NA	NA
Glyma12g31320	222	UniRef100_I1LTY7 Uncharacterized protein n=1 Tax=Glycine max RepID=I1LTY7_SOYBN	1e-161	99.55	UniRef100_G7IHG4 NHL1 n=1 Tax=Medicago truncatula RepID=G7IHG4_MEDTR	2e-122	98.65	AT3G44220.1 | Symbols: | Late embryogenesis abundant (LEA) hydroxyproline-rich glycoprotein family | chr3:15928216-15929645 FORWARD LENGTH=206	2e-83	99.55	GO:0008150	biological process	GO:0003674	molecular function	GO:0005737	cytoplasm	PF03168	Late embryogenesis abundant protein	NA	NA	NA	NA	NA	NA	NA	NA
Glyma12g31330	1045	UniRef100_UPI000233D756 UPI000233D756 related cluster n=1 Tax=unknown RepID=UPI000233D756	0	99.52	UniRef100_Q2HSJ8 Protein kinase n=1 Tax=Medicago truncatula RepID=Q2HSJ8_MEDTR	0	99.52	AT3G44200.1 | Symbols: ATNEK6, NEK6, IBO1 | NIMA (never in mitosis, gene A)-related 6 | chr3:15906788-15911365 FORWARD LENGTH=956	0	60.57	GO:0007017 GO:0007155 GO:0009913 GO:0010090 GO:0043622 GO:0045010 GO:0048765 GO:0071555	microtubule-based process; cell adhesion; epidermal cell differentiation; trichome morphogenesis; cortical microtubule organization; actin nucleation; root hair cell differentiation; cell wall organization	GO:0004672 GO:0016301	protein kinase activity; kinase activity	GO:0005634 GO:0055028	nucleus; cortical microtubule	PF00069	Protein kinase domain	PTHR24362 PTHR24362:SF158	SERINE/THREONINE-PROTEIN KINASE NEK;	KOG0589	Serine/threonine_protein_kinase	2.7.11.1	non-specific_serine/threonine_protein_kinase	K08857	NIMA_(never_in_mitosis_gene_a)-related_kinase_[EC:2.7.11.1]
Glyma12g31343	118	UniRef100_I1LTY9 Uncharacterized protein (Fragment) n=1 Tax=Glycine max RepID=I1LTY9_SOYBN	1e-76	95.76	UniRef100_Q2HSJ7 Pentatricopeptide repeat-containing protein n=1 Tax=Medicago truncatula RepID=Q2HSJ7_MEDTR	4e-44	88.14	AT4G30700.1 | Symbols: | Pentatricopeptide repeat (PPR) superfamily protein | chr4:14962617-14964995 REVERSE LENGTH=792	5e-17	77.97	GO:0000963 GO:0016554 GO:0080156	mitochondrial RNA processing; cytidine to uridine editing; mitochondrial mRNA modification	GO:0003674	molecular function	GO:0005739 GO:0009507	mitochondrion; chloroplast	PF01535	PPR repeat	PTHR24015	FAMILY NOT NAMED	NA	NA	NA	NA	NA	NA
Glyma12g31350	471	UniRef100_I1M496 Uncharacterized protein (Fragment) n=2 Tax=Glycine max RepID=I1M496_SOYBN	0	82.8	UniRef100_Q2HSI6 Tetratricopeptide-like helical n=1 Tax=Medicago truncatula RepID=Q2HSI6_MEDTR	0	99.79	AT1G05750.1 | Symbols: PDE247, CLB19 | Tetratricopeptide repeat (TPR)-like superfamily protein | chr1:1721523-1723025 FORWARD LENGTH=500	3e-162	87.9	GO:0009451	RNA modification	NA	NA	GO:0005739 GO:0009507	mitochondrion; chloroplast	PF01535	PPR repeat	PTHR24015 PTHR24015:SF190	FAMILY NOT NAMED; SUBFAMILY NOT NAMED	NA	NA	NA	NA	NA	NA
Glyma12g31360	968	UniRef100_UPI000233C70F UPI000233C70F related cluster n=1 Tax=unknown RepID=UPI000233C70F	0	99.48	UniRef100_Q2HSI2 Protein kinase n=1 Tax=Medicago truncatula RepID=Q2HSI2_MEDTR	0	98.97	AT2G01820.1 | Symbols: | Leucine-rich repeat protein kinase family protein | chr2:357664-360681 REVERSE LENGTH=943	0	93.6	GO:0006468 GO:0009555 GO:0009616 GO:0010050	protein phosphorylation; pollen development; virus induced gene silencing; vegetative phase change	GO:0004672 GO:0004674 GO:0005524 GO:0016772	protein kinase activity; protein serine/threonine kinase activity; ATP binding; transferase activity, transferring phosphorus-containing groups	GO:0005576 GO:0005886 GO:0009505 GO:0009506	extracellular region; plasma membrane; plant-type cell wall; plasmodesma	PF08263 PF00069 PF00560	Leucine rich repeat N-terminal domain; Protein kinase domain; Leucine Rich Repeat	PTHR24420 PTHR24420:SF467	FAMILY NOT NAMED; SUBFAMILY NOT NAMED	KOG1187	Serine/threonine_protein_kinase	NA	NA	NA	NA
Glyma12g31380	382	UniRef100_I1LTZ2 Uncharacterized protein n=1 Tax=Glycine max RepID=I1LTZ2_SOYBN	0	99.74	UniRef100_Q2HSH7 Histone deacetylase n=1 Tax=Medicago truncatula RepID=Q2HSH7_MEDTR	0	99.48	AT1G08460.1 | Symbols: HDA08, HDA8, ATHDA8 | histone deacetylase 8 | chr1:2672527-2674469 FORWARD LENGTH=377	0	95.55	GO:0016575	histone deacetylation	GO:0004407	histone deacetylase activity	GO:0005634	nucleus	PF00850	Histone deacetylase domain	PTHR10625 PTHR10625:SF18	HISTONE DEACETYLASE; HISTONE DEACETYLASE-RELATED	KOG1344	Predicted_histone_deacetylase	NA	NA	NA	NA
Glyma12g31400	516	UniRef100_I1LTZ3 Uncharacterized protein n=1 Tax=Glycine max RepID=I1LTZ3_SOYBN	0	99.81	UniRef100_Q4V3C1 Mediator of RNA polymerase II transcription subunit 8 n=1 Tax=Arabidopsis thaliana RepID=MED8_ARATH	5e-167	96.71	AT2G03070.1 | Symbols: MED8 | mediator subunit 8 | chr2:905978-908792 FORWARD LENGTH=524	1e-169	96.71	GO:0006310 GO:0006396 GO:0007062 GO:0007126 GO:0007131 GO:0009887 GO:0009888 GO:0009909 GO:0010332 GO:0010638 GO:0022402 GO:0031048 GO:0032204 GO:0033044 GO:0042138 GO:0043247 GO:0045132 GO:0050832	DNA recombination; RNA processing; sister chromatid cohesion; meiosis; reciprocal meiotic recombination; organ morphogenesis; tissue development; regulation of flower development; response to gamma radiation; positive regulation of organelle organization; cell cycle process; chromatin silencing by small RNA; regulation of telomere maintenance; regulation of chromosome organization; meiotic DNA do…	NA	NA	GO:0005634 GO:0016592	nucleus; mediator complex	NA	NA	NA	NA	NA	NA	NA	NA	NA	NA
Glyma12g31420	450	UniRef100_UPI000233C711 UPI000233C711 related cluster n=1 Tax=unknown RepID=UPI000233C711	0	99.78	UniRef100_B2LUQ7 Aluminum-activated malate transporter n=1 Tax=Glycine max RepID=B2LUQ7_SOYBN	5e-129	94	AT1G08440.1 | Symbols: | Aluminium activated malate transporter family protein | chr1:2663027-2665343 FORWARD LENGTH=501	2e-124	84.89	GO:0010044	response to aluminum ion	NA	NA	GO:0005886	plasma membrane	PF11744	Aluminium activated malate transporter	NA	NA	NA	NA	NA	NA	NA	NA
Glyma12g31450	461	UniRef100_UPI000233C712 UPI000233C712 related cluster n=1 Tax=unknown RepID=UPI000233C712	0	99.78	UniRef100_B2LUQ7 Aluminum-activated malate transporter n=1 Tax=Glycine max RepID=B2LUQ7_SOYBN	3e-150	87.64	AT1G08440.1 | Symbols: | Aluminium activated malate transporter family protein | chr1:2663027-2665343 FORWARD LENGTH=501	3e-142	84.6	GO:0010044	response to aluminum ion	NA	NA	GO:0005886	plasma membrane	PF11744	Aluminium activated malate transporter	NA	NA	NA	NA	NA	NA	NA	NA
Glyma12g31460	953	UniRef100_UPI000233C713 UPI000233C713 related cluster n=1 Tax=unknown RepID=UPI000233C713	0	99.9	UniRef100_B9RIZ8 Expressed protein, putative n=1 Tax=Ricinus communis RepID=B9RIZ8_RICCO	0	99.9	AT2G27230.2 | Symbols: LHW | transcription factor-related | chr2:11650895-11653840 FORWARD LENGTH=650	6e-115	43.86	GO:0006342 GO:0006355 GO:0009855 GO:0009887 GO:0009965 GO:0010014 GO:0010051 GO:0010073 GO:0010078 GO:0010479 GO:0016569 GO:0031047 GO:0045893 GO:0048364 GO:0048439 GO:0048519	chromatin silencing; regulation of transcription, DNA-dependent; determination of bilateral symmetry; organ morphogenesis; leaf morphogenesis; meristem initiation; xylem and phloem pattern formation; meristem maintenance; maintenance of root meristem identity; stele development; covalent chromatin modification; gene silencing by RNA; positive regulation of transcription, DNA-dependent; root devel…	GO:0003700 GO:0042803	sequence-specific DNA binding transcription factor activity; protein homodimerization activity	GO:0005634	nucleus	NA	NA	PTHR13902 PTHR13902:SF5	SERINE/THREONINE-PROTEIN KINASE WNK (WITH NO LYSINE)-RELATED; MAPKKK	NA	NA	NA	NA	NA	NA
Glyma12g31471	35	UniRef100_B9RIZ7 Putative uncharacterized protein n=1 Tax=Ricinus communis RepID=B9RIZ7_RICCO	2e-10	97.14	NA	NA	NA	AT2G27228.1 | Symbols: CPuORF6 | conserved peptide upstream open reading frame 6 | chr2:11650592-11650696 FORWARD LENGTH=34	2e-12	97.14	NA	NA	NA	NA	NA	NA	NA	NA	NA	NA	NA	NA	NA	NA	NA	NA
Glyma12g31480	518	UniRef100_I1LTZ9 Uncharacterized protein n=2 Tax=Glycine max RepID=I1LTZ9_SOYBN	0	99.81	UniRef100_B9SDI4 Bel1 homeotic protein, putative n=1 Tax=Ricinus communis RepID=B9SDI4_RICCO	0	99.81	AT2G35940.3 | Symbols: BLH1 | BEL1-like homeodomain 1 | chr2:15089171-15091699 REVERSE LENGTH=680	8e-129	99.81	GO:0000303 GO:0006355 GO:0006612 GO:0009610 GO:0009651 GO:0009733 GO:0009737 GO:0009743 GO:0009862 GO:0009873 GO:0009963 GO:0010197 GO:0010201 GO:0010363 GO:0019344 GO:0048513	response to superoxide; regulation of transcription, DNA-dependent; protein targeting to membrane; response to symbiotic fungus; response to salt stress; response to auxin stimulus; response to abscisic acid stimulus; response to carbohydrate stimulus; systemic acquired resistance, salicylic acid mediated signaling pathway; ethylene mediated signaling pathway; positive regulation of flavonoid bio…	GO:0003677 GO:0003700 GO:0042803 GO:0043565 GO:0046982	DNA binding; sequence-specific DNA binding transcription factor activity; protein homodimerization activity; sequence-specific DNA binding; protein heterodimerization activity	GO:0005634 GO:0005737	nucleus; cytoplasm	PF07526 PF00046	Associated with HOX; Homeobox domain	PTHR11850 PTHR11850:SF14	HOMEOBOX PROTEIN; BEL1 HOMEOTIC PROTEIN	KOG0773	Transcription_factor_MEIS1_and_related_HOX_domain_proteins	NA	NA	NA	NA
Glyma12g31490	428	UniRef100_I1LU00 Uncharacterized protein n=1 Tax=Glycine max RepID=I1LU00_SOYBN	0	99.77	UniRef100_B9SDI6 Spotted leaf protein, putative n=1 Tax=Ricinus communis RepID=B9SDI6_RICCO	1e-140	96.96	AT2G35930.1 | Symbols: PUB23 | plant U-box 23 | chr2:15083101-15084336 REVERSE LENGTH=411	3e-107	95.09	GO:0000165 GO:0002679 GO:0006612 GO:0006944 GO:0006952 GO:0009414 GO:0009862 GO:0009867 GO:0010200 GO:0010310 GO:0010363 GO:0016567 GO:0031348 GO:0035556 GO:0042742 GO:0043069 GO:0050832 GO:0051865	MAPK cascade; respiratory burst involved in defense response; protein targeting to membrane; cellular membrane fusion; defense response; response to water deprivation; systemic acquired resistance, salicylic acid mediated signaling pathway; jasmonic acid mediated signaling pathway; response to chitin; regulation of hydrogen peroxide metabolic process; regulation of plant-type hypersensitive respo…	GO:0004842	ubiquitin-protein ligase activity	GO:0005737 GO:0005829	cytoplasm; cytosol	PF04564	U-box domain	PTHR13931 PTHR13931:SF9	UBIQUITINATION FACTOR E4; UNCHARACTERIZED	NA	NA	NA	NA	NA	NA
qPL-12-3
Glyma12g34160	156	UniRef100_Q9ZNZ4 Napin-type 2S albumin 1 n=1 Tax=Glycine max RepID=Q9ZNZ4_SOYBN	3e-107	99.36	UniRef100_Q9ZNZ4 Napin-type 2S albumin 1 n=1 Tax=Glycine max RepID=Q9ZNZ4_SOYBN	3e-107	99.36	NA	NA	NA	NA	NA	NA	NA	NA	NA	PF00234	Protease inhibitor/seed storage/LTP family	NA	NA	NA	NA	NA	NA	NA	NA
Glyma12g34175	324	UniRef100_UPI000233CB8F UPI000233CB8F related cluster n=1 Tax=unknown RepID=UPI000233CB8F	0	99.69	UniRef100_G7IJL9 2-oxoglutarate-dependent dioxygenase n=1 Tax=Medicago truncatula RepID=G7IJL9_MEDTR	4e-159	99.69	AT4G21200.1 | Symbols: ATGA2OX8, GA2OX8 | gibberellin 2-oxidase 8 | chr4:11302751-11306601 FORWARD LENGTH=338	4e-118	98.46	GO:0009685 GO:0055114	gibberellin metabolic process; oxidation-reduction process	GO:0016491 GO:0016706 GO:0052635	oxidoreductase activity; oxidoreductase activity, acting on paired donors, with incorporation or reduction of molecular oxygen, 2-oxoglutarate as one donor, and incorporation of one atom each of oxygen into both donors; C-20 gibberellin 2-beta-dioxygenase activity	GO:0005737	cytoplasm	PF03171	2OG-Fe(II) oxygenase superfamily	PTHR10209 PTHR10209:SF55	FE(II)/ ASCORBATE OXIDASE SUPERFAMILY; OXIDOREDUCTASE, 2OG-FE(II) OXYGENASE FAMILY PROTEI	KOG0143	Iron/ascorbate_family_oxidoreductases	NA	NA	NA	NA
Glyma12g34190	49	UniRef100_B9HGZ0 Predicted protein n=1 Tax=Populus trichocarpa RepID=B9HGZ0_POPTR	4e-21	95.92	UniRef100_B6SPI9 60S ribosomal protein L38 n=1 Tax=Zea mays RepID=B6SPI9_MAIZE	3e-20	95.92	AT3G59540.1 | Symbols: | Ribosomal L38e protein family | chr3:21995897-21996742 REVERSE LENGTH=69	6e-22	95.92	GO:0001510 GO:0006412 GO:0042254	RNA methylation; translation; ribosome biogenesis	GO:0003735	structural constituent of ribosome	GO:0005622 GO:0005737 GO:0005840 GO:0022625	intracellular; cytoplasm; ribosome; cytosolic large ribosomal subunit	PF01781	Ribosomal L38e protein family	PTHR10965	60S RIBOSOMAL PROTEIN L38	NA	NA	NA	NA	NA	NA
Glyma12g34200	339	UniRef100_UPI000233CB91 UPI000233CB91 related cluster n=1 Tax=unknown RepID=UPI000233CB91	0	99.71	UniRef100_G7IJL7 Gibberellin 2-beta-dioxygenase n=1 Tax=Medicago truncatula RepID=G7IJL7_MEDTR	9e-165	99.71	AT4G21200.1 | Symbols: ATGA2OX8, GA2OX8 | gibberellin 2-oxidase 8 | chr4:11302751-11306601 FORWARD LENGTH=338	5e-114	98.53	GO:0009685 GO:0055114	gibberellin metabolic process; oxidation-reduction process	GO:0016491 GO:0016706 GO:0052635	oxidoreductase activity; oxidoreductase activity, acting on paired donors, with incorporation or reduction of molecular oxygen, 2-oxoglutarate as one donor, and incorporation of one atom each of oxygen into both donors; C-20 gibberellin 2-beta-dioxygenase activity	GO:0005737	cytoplasm	PF03171	2OG-Fe(II) oxygenase superfamily	PTHR10209 PTHR10209:SF55	FE(II)/ ASCORBATE OXIDASE SUPERFAMILY; OXIDOREDUCTASE, 2OG-FE(II) OXYGENASE FAMILY PROTEI	KOG0143	Iron/ascorbate_family_oxidoreductases	NA	NA	NA	NA
Glyma12g34210	218	UniRef100_D8WJ57 NDR1b protein n=1 Tax=Glycine max RepID=D8WJ57_SOYBN	2e-158	99.54	UniRef100_D8WJ57 NDR1b protein n=1 Tax=Glycine max RepID=D8WJ57_SOYBN	2e-158	99.54	AT3G20600.1 | Symbols: NDR1 | Late embryogenesis abundant (LEA) hydroxyproline-rich glycoprotein family | chr3:7194877-7195536 FORWARD LENGTH=219	3e-43	80.73	GO:0006952 GO:0009626 GO:0009814 GO:0009816 GO:0009817 GO:0010942 GO:0042742	defense response; plant-type hypersensitive response; defense response, incompatible interaction; defense response to bacterium, incompatible interaction; defense response to fungus, incompatible interaction; positive regulation of cell death; defense response to bacterium	GO:0004871 GO:0005515	signal transducer activity; protein binding	GO:0005886 GO:0016020 GO:0046658	plasma membrane; membrane; anchored to plasma membrane	NA	NA	NA	NA	NA	NA	NA	NA	NA	NA
Glyma12g34221	756	UniRef100_UPI000233CB92 UPI000233CB92 related cluster n=1 Tax=unknown RepID=UPI000233CB92	0	99.87	UniRef100_B9SA19 Pentatricopeptide repeat-containing protein, putative n=1 Tax=Ricinus communis RepID=B9SA19_RICCO	0	92.72	AT4G04790.1 | Symbols: | Tetratricopeptide repeat (TPR)-like superfamily protein | chr4:2435007-2439344 REVERSE LENGTH=821	8e-175	85.32	GO:0008150	biological process	GO:0003674	molecular function	GO:0005739	mitochondrion	PF01535	PPR repeat	PTHR24015 PTHR24015:SF225	FAMILY NOT NAMED;	NA	NA	NA	NA	NA	NA
Glyma12g34230	213	UniRef100_I1LUR0 Uncharacterized protein n=1 Tax=Glycine max RepID=I1LUR0_SOYBN	5e-152	99.53	NA	NA	NA	AT1G51100.1 | Symbols: | unknown protein; FUNCTIONS IN: molecular_function unknown; INVOLVED IN: biological_process unknown; LOCATED IN: chloroplast, chloroplast stroma; EXPRESSED IN: 22 plant structures; EXPRESSED DURING: 13 growth stages; Has 26 Blast hits to 26 proteins in 9 species: Archae - 0; Bacteria - 0; Metazoa - 0; Fungi - 0; Plants - 26; Viruses - 0; Other Eukaryotes - 0 (source: NCBI …	2e-83	95.31	GO:0008150	biological process	GO:0003674	molecular function	GO:0009507 GO:0009570	chloroplast; chloroplast stroma	NA	NA	NA	NA	NA	NA	NA	NA	NA	NA
Glyma12g34241	226	UniRef100_UPI000233CB93 UPI000233CB93 related cluster n=1 Tax=unknown RepID=UPI000233CB93	2e-145	96.46	UniRef100_B0LUS8 Fertilization-independent endosperm protein n=1 Tax=Nicotiana tabacum RepID=B0LUS8_TOBAC	2e-122	96.46	AT3G20740.1 | Symbols: FIE, FIS3, FIE1 | Transducin/WD40 repeat-like superfamily protein | chr3:7249064-7252254 REVERSE LENGTH=369	7e-108	96.46	GO:0000003 GO:0006349 GO:0009409 GO:0009910 GO:0010048 GO:0016571 GO:2000014	reproduction; regulation of gene expression by genetic imprinting; response to cold; negative regulation of flower development; vernalization response; histone methylation; regulation of endosperm development	GO:0000166 GO:0003700 GO:0005515	nucleotide binding; sequence-specific DNA binding transcription factor activity; protein binding	GO:0005634 GO:0005834 GO:0043078 GO:0080008	nucleus; heterotrimeric G-protein complex; polar nucleus; CUL4-RING ubiquitin ligase complex	PF00400	WD domain, G-beta repeat	PTHR10253 PTHR10253:SF2	WD-40 REPEAT PROTEIN; WAIT-1 HOMOLOGUE	NA	NA	NA	NA	NA	NA
Glyma12g34250	1220	UniRef100_UPI000233C8AF UPI000233C8AF related cluster n=1 Tax=unknown RepID=UPI000233C8AF	0	99.92	UniRef100_Q00RF9 H0303G06.13 protein n=2 Tax=Oryza sativa RepID=Q00RF9_ORYSA	0	99.92	AT3G20720.2 | Symbols: | unknown protein; FUNCTIONS IN: molecular_function unknown; INVOLVED IN: biological_process unknown; EXPRESSED IN: 22 plant structures; EXPRESSED DURING: 13 growth stages. | chr3:7240098-7246754 FORWARD LENGTH=1199	0	99.92	GO:0008150	biological process	GO:0003674	molecular function	NA	NA	NA	NA	PTHR22774 PTHR22774:SF3	UNCHARACTERIZED; gb def: OSJNBa0089N06.9 protein	KOG2955	Uncharacterized_conserved_protein	NA	NA	NA	NA
Glyma12g34270	914	UniRef100_I1M3I2 Uncharacterized protein n=1 Tax=Glycine max RepID=I1M3I2_SOYBN	0	98.69	UniRef100_B9SA15 Breast carcinoma amplified sequence, putative n=1 Tax=Ricinus communis RepID=B9SA15_RICCO	0	96.72	AT5G54730.1 | Symbols: ATATG18F, ATG18F, G18F | homolog of yeast autophagy 18 (ATG18) F | chr5:22233977-22236804 REVERSE LENGTH=763	2e-170	83.92	GO:0016036 GO:0019375 GO:0042594 GO:0042631	cellular response to phosphate starvation; galactolipid biosynthetic process; response to starvation; cellular response to water deprivation	GO:0003674	molecular function	NA	NA	PF00400 PF12490	WD domain, G-beta repeat; Breast carcinoma amplified sequence 3	PTHR13268	BREAST CARCINOMA AMPLIFIED SEQUENCE 3	KOG2109	WD40_repeat_protein	NA	NA	NA	NA
Glyma12g34280	534	UniRef100_I1LUR4 Uncharacterized protein n=1 Tax=Glycine max RepID=I1LUR4_SOYBN	0	99.81	UniRef100_G7IHE2 Glycosyltransferase CAZy family GT8 n=4 Tax=Medicago truncatula RepID=G7IHE2_MEDTR	0	99.63	AT5G54690.1 | Symbols: GAUT12, LGT6, IRX8 | galacturonosyltransferase 12 | chr5:22219435-22221769 REVERSE LENGTH=535	0	99.81	GO:0009832 GO:0010089 GO:0010413 GO:0010417 GO:0016051 GO:0044036 GO:0045492 GO:0071555	plant-type cell wall biogenesis; xylem development; glucuronoxylan metabolic process; glucuronoxylan biosynthetic process; carbohydrate biosynthetic process; cell wall macromolecule metabolic process; xylan biosynthetic process; cell wall organization	GO:0016757 GO:0016758 GO:0047262	transferase activity, transferring glycosyl groups; transferase activity, transferring hexosyl groups; polygalacturonate 4-alpha-galacturonosyltransferase activity	GO:0005794	Golgi apparatus	PF01501	Glycosyl transferase family 8	PTHR13778 PTHR13778:SF2	GLYCOSYL TRANSFERASE-RELATED; GLYCOSYL TRANSFERASE-RELATED	NA	NA	2.4.1.43	Polygalacturonate_4-alpha-galacturonosyltransferase	K13648	alpha-1,4-galacturonosyltransferase_[EC:2.4.1.43]
Glyma12g34290	286	UniRef100_I1M3I0 Uncharacterized protein n=1 Tax=Glycine max RepID=I1M3I0_SOYBN	0	93.36	UniRef100_Q9LHQ4 AT3g20680/F3H11_7 n=1 Tax=Arabidopsis thaliana RepID=Q9LHQ4_ARATH	2e-103	91.26	AT3G20680.1 | Symbols: | Domain of unknown function (DUF1995) | chr3:7230147-7231163 REVERSE LENGTH=338	5e-106	91.26	GO:0008150 GO:0009965 GO:0030154 GO:0045893	biological process; leaf morphogenesis; cell differentiation; positive regulation of transcription, DNA-dependent	GO:0003674	molecular function	GO:0009507	chloroplast	PF09353	Domain of unknown function (DUF1995)	NA	NA	NA	NA	NA	NA	NA	NA
Glyma12g34300	234	UniRef100_C6TIB3 Uncharacterized protein n=1 Tax=Glycine max RepID=C6TIB3_SOYBN	7e-167	99.57	UniRef100_B7FHX6 Transcription factor ILR3 n=1 Tax=Medicago truncatula RepID=B7FHX6_MEDTR	2e-122	99.57	AT5G54680.1 | Symbols: ILR3, bHLH105 | basic helix-loop-helix (bHLH) DNA-binding superfamily protein | chr5:22217270-22218993 FORWARD LENGTH=234	6e-110	99.57	GO:0006355	regulation of transcription, DNA-dependent	GO:0003677 GO:0003700	DNA binding; sequence-specific DNA binding transcription factor activity	GO:0005634	nucleus	PF00010	Helix-loop-helix DNA-binding domain	PTHR23042 PTHR23042:SF20	CIRCADIAN PROTEIN CLOCK/ARNT/BMAL/PAS; SUBFAMILY NOT NAMED	NA	NA	NA	NA	NA	NA
Glyma12g34310	127	UniRef100_C6TNF4 Thioredoxin n=1 Tax=Glycine max RepID=C6TNF4_SOYBN	5e-87	99.21	UniRef100_C6TNF4 Thioredoxin n=1 Tax=Glycine max RepID=C6TNF4_SOYBN	5e-87	99.21	AT1G11530.1 | Symbols: ATCXXS1, CXXS1 | C-terminal cysteine residue is changed to a serine 1 | chr1:3874518-3875311 FORWARD LENGTH=118	2e-50	88.19	GO:0006661 GO:0006662 GO:0045454	phosphatidylinositol biosynthetic process; glycerol ether metabolic process; cell redox homeostasis	GO:0003756 GO:0009055 GO:0015035	protein disulfide isomerase activity; electron carrier activity; protein disulfide oxidoreductase activity	GO:0005737 GO:0005829	cytoplasm; cytosol	PF00085	Thioredoxin	PTHR10438 PTHR10438:SF12	THIOREDOXIN-RELATED; THIOREDOXIN	KOG0907	Thioredoxin	NA	NA	NA	NA
Glyma12g34320	251	UniRef100_I1LUR9 Uncharacterized protein n=1 Tax=Glycine max RepID=I1LUR9_SOYBN	0	99.6	UniRef100_G7IHD6 Oxygen-evolving enhancer protein 3-1 n=1 Tax=Medicago truncatula RepID=G7IHD6_MEDTR	6e-122	92.43	AT3G01440.1 | Symbols: PQL1, PQL2 | PsbQ-like 1 | chr3:168478-169407 FORWARD LENGTH=220	2e-73	83.67	GO:0000023 GO:0009767 GO:0015979 GO:0019252 GO:0019684 GO:0043085	maltose metabolic process; photosynthetic electron transport chain; photosynthesis; starch biosynthetic process; photosynthesis, light reaction; positive regulation of catalytic activity	GO:0005509 GO:0045156	calcium ion binding; electron transporter, transferring electrons within the cyclic electron transport pathway of photosynthesis activity	GO:0009344 GO:0009507 GO:0009523 GO:0009534 GO:0009535 GO:0009543 GO:0009654 GO:0019898 GO:0030095	nitrite reductase complex [NAD(P)H]; chloroplast; photosystem II; chloroplast thylakoid; chloroplast thylakoid membrane; chloroplast thylakoid lumen; oxygen evolving complex; extrinsic to membrane; chloroplast photosystem II	PF05757	Oxygen evolving enhancer protein 3 (PsbQ)	NA	NA	NA	NA	NA	NA	K08901	photosystem_II_oxygen-evolving_enhancer_protein_3
Glyma12g34330	763	UniRef100_I1LUS0 Uncharacterized protein n=1 Tax=Glycine max RepID=I1LUS0_SOYBN	0	99.87	UniRef100_G7IHD4 Kinesin-like protein n=1 Tax=Medicago truncatula RepID=G7IHD4_MEDTR	0	99.87	AT5G54670.1 | Symbols: ATK3, KATC | kinesin 3 | chr5:22209912-22213843 FORWARD LENGTH=754	0	99.61	GO:0000226 GO:0000911 GO:0007018	microtubule cytoskeleton organization; cytokinesis by cell plate formation; microtubule-based movement	GO:0003777 GO:0005524 GO:0008017 GO:0016887	microtubule motor activity; ATP binding; microtubule binding; ATPase activity	GO:0005737	cytoplasm	PF00225	Kinesin motor domain	PTHR24115 PTHR24115:SF170	FAMILY NOT NAMED; SUBFAMILY NOT NAMED	KOG0239	Kinesin_(KAR3_subfamily)	NA	NA	K10405	kinesin_family_member_C1
Glyma12g34340	193	UniRef100_I1LUS1 Uncharacterized protein n=1 Tax=Glycine max RepID=I1LUS1_SOYBN	8e-142	99.48	UniRef100_G7IHD0 21.7 kDa class VI heat shock protein n=1 Tax=Medicago truncatula RepID=G7IHD0_MEDTR	9e-109	97.41	AT5G54660.1 | Symbols: | HSP20-like chaperones superfamily protein | chr5:22203950-22204986 FORWARD LENGTH=192	2e-71	92.23	GO:0008150 GO:0009408 GO:0009644 GO:0042542	biological process; response to heat; response to high light intensity; response to hydrogen peroxide	GO:0003674	molecular function	GO:0005737	cytoplasm	PF00011	Hsp20/alpha crystallin family	PTHR11527 PTHR11527:SF5	SMALL HEAT-SHOCK PROTEIN (HSP20) FAMILY; gb def: heat shock protein hsp27-like protein [ciona intestinalis]	KOG0710	Molecular_chaperone_(small_heat-shock_protein_Hsp26/Hsp42)	NA	NA	NA	NA
Glyma12g34350	758	UniRef100_UPI000233CB94 UPI000233CB94 related cluster n=1 Tax=unknown RepID=UPI000233CB94	0	99.87	UniRef100_G7IHC9 Formin-like protein n=1 Tax=Medicago truncatula RepID=G7IHC9_MEDTR	0	67.94	AT5G54650.2 | Symbols: Fh5, ATFH5 | formin homology5 | chr5:22197856-22201649 REVERSE LENGTH=900	0	61.48	GO:0009960 GO:0016043 GO:0030036 GO:0030041 GO:0045010 GO:0048317	endosperm development; cellular component organization; actin cytoskeleton organization; actin filament polymerization; actin nucleation; seed morphogenesis	GO:0003779	actin binding	GO:0005618 GO:0005737 GO:0005886 GO:0009524	cell wall; cytoplasm; plasma membrane; phragmoplast	PF02181	Formin Homology 2 Domain	PTHR23213	FORMIN-RELATED	NA	NA	NA	NA	NA	NA
Glyma12g34360	136	UniRef100_I1LUS3 Histone H2A n=1 Tax=Glycine max RepID=I1LUS3_SOYBN	2e-89	99.26	UniRef100_I1LUS3 Histone H2A n=1 Tax=Glycine max RepID=I1LUS3_SOYBN	2e-89	99.26	AT1G51060.1 | Symbols: HTA10 | histone H2A 10 | chr1:18926948-18927443 FORWARD LENGTH=132	1e-82	97.79	GO:0006334	nucleosome assembly	GO:0003677	DNA binding	GO:0000786 GO:0005618 GO:0005634 GO:0005730	nucleosome; cell wall; nucleus; nucleolus	PF00125	Core histone H2A/H2B/H3/H4	PTHR23430	HISTONE H2A	KOG1756	Histone_2A	NA	NA	K11251	histone_H2A
Glyma12g34370	140	UniRef100_I1LUS4 Histone H2A n=2 Tax=Glycine max RepID=I1LUS4_SOYBN	3e-82	86.43	UniRef100_I1LUS4 Histone H2A n=2 Tax=Glycine max RepID=I1LUS4_SOYBN	3e-82	86.43	AT4G27230.2 | Symbols: HTA2 | histone H2A 2 | chr4:13637515-13638325 REVERSE LENGTH=131	1e-68	91.43	GO:0006334	nucleosome assembly	GO:0003677	DNA binding	GO:0000786 GO:0005634	nucleosome; nucleus	PF00125	Core histone H2A/H2B/H3/H4	PTHR23430	HISTONE H2A	KOG1756	Histone_2A	NA	NA	K11251	histone_H2A
Glyma12g34380	437	UniRef100_I1LUS5 Uncharacterized protein n=1 Tax=Glycine max RepID=I1LUS5_SOYBN	0	99.77	UniRef100_G7JF39 C2H2 zinc finger protein n=1 Tax=Medicago truncatula RepID=G7JF39_MEDTR	0	99.54	AT5G54630.1 | Symbols: | zinc finger protein-related | chr5:22192607-22194260 REVERSE LENGTH=472	0	99.77	GO:0006355 GO:0006417 GO:0009657 GO:0009965 GO:0030154 GO:0045893	regulation of transcription, DNA-dependent; regulation of translation; plastid organization; leaf morphogenesis; cell differentiation; positive regulation of transcription, DNA-dependent	GO:0003700 GO:0008270	sequence-specific DNA binding transcription factor activity; zinc ion binding	GO:0005622 GO:0005634	intracellular; nucleus	NA	NA	NA	NA	NA	NA	NA	NA	NA	NA
Glyma12g34390	360	UniRef100_I1LUS6 Uncharacterized protein n=1 Tax=Glycine max RepID=I1LUS6_SOYBN	0	99.72	UniRef100_B9S9Z8 Cinnamoyl-CoA reductase, putative n=1 Tax=Ricinus communis RepID=B9S9Z8_RICCO	9e-166	94.72	AT4G27250.1 | Symbols: | NAD(P)-binding Rossmann-fold superfamily protein | chr4:13642803-13644425 REVERSE LENGTH=354	6e-139	91.94	GO:0009062 GO:0009686 GO:0009740 GO:0010162 GO:0044237	fatty acid catabolic process; gibberellin biosynthetic process; gibberellic acid mediated signaling pathway; seed dormancy process; cellular metabolic process	GO:0000166 GO:0003824 GO:0045551 GO:0050662	nucleotide binding; catalytic activity; cinnamyl-alcohol dehydrogenase activity; coenzyme binding	GO:0005634	nucleus	PF01370	NAD dependent epimerase/dehydratase family	PTHR10366 PTHR10366:SF9	NAD DEPENDENT EPIMERASE/DEHYDRATASE; NAD(P)H STEROID DEHYDROGENASE-RELATED	KOG1502	Flavonol_reductase/cinnamoyl-CoA_reductase	NA	NA	NA	NA
Glyma12g34400	195	UniRef100_C6SZB2 Putative uncharacterized protein n=1 Tax=Glycine max RepID=C6SZB2_SOYBN	2e-136	98.97	UniRef100_G7IHC1 50S ribosomal protein L24 n=1 Tax=Medicago truncatula RepID=G7IHC1_MEDTR	3e-100	97.44	AT5G54600.1 | Symbols: | Translation protein SH3-like family protein | chr5:22183046-22184403 FORWARD LENGTH=198	1e-84	87.69	GO:0006412 GO:0019288 GO:0032544	translation; isopentenyl diphosphate biosynthetic process, mevalonate-independent pathway; plastid translation	GO:0003735	structural constituent of ribosome	GO:0009507 GO:0009570 GO:0009941 GO:0015934	chloroplast; chloroplast stroma; chloroplast envelope; large ribosomal subunit	PF00467	KOW motif	PTHR12903	MITOCHONDRIAL RIBOSOMAL PROTEIN L24	KOG1708	Mitochondrial/chloroplast_ribosomal_protein_L24	NA	NA	NA	NA
Glyma12g34410	432	UniRef100_C6ZRY5 Protein kinase family protein n=1 Tax=Glycine max RepID=C6ZRY5_SOYBN	0	99.77	UniRef100_C6ZRY5 Protein kinase family protein n=1 Tax=Glycine max RepID=C6ZRY5_SOYBN	0	99.77	AT5G54590.2 | Symbols: CRLK1 | Protein kinase superfamily protein | chr5:22180480-22182698 FORWARD LENGTH=440	0	98.38	GO:0006468 GO:0009409	protein phosphorylation; response to cold	GO:0004672 GO:0004674 GO:0004713 GO:0005516 GO:0005524 GO:0016772	protein kinase activity; protein serine/threonine kinase activity; protein tyrosine kinase activity; calmodulin binding; ATP binding; transferase activity, transferring phosphorus-containing groups	GO:0005886	plasma membrane	PF07714	Protein tyrosine kinase	PTHR24420 PTHR24420:SF419	FAMILY NOT NAMED; SUBFAMILY NOT NAMED	KOG1187	Serine/threonine_protein_kinase	NA	NA	NA	NA
Glyma12g34420	572	UniRef100_I1LUT0 Uncharacterized protein n=1 Tax=Glycine max RepID=I1LUT0_SOYBN	0	99.83	UniRef100_G7ITP3 GRAS family transcription factor n=1 Tax=Medicago truncatula RepID=G7ITP3_MEDTR	0	99.65	AT1G50600.1 | Symbols: SCL5 | scarecrow-like 5 | chr1:18737398-18739547 REVERSE LENGTH=597	3e-172	78.5	GO:0006355	regulation of transcription, DNA-dependent	GO:0003700	sequence-specific DNA binding transcription factor activity	GO:0005634 GO:0005829	nucleus; cytosol	PF03514	GRAS family transcription factor	NA	NA	NA	NA	NA	NA	NA	NA
Glyma12g34430	565	UniRef100_UPI000233CB96 UPI000233CB96 related cluster n=1 Tax=unknown RepID=UPI000233CB96	0	99.82	UniRef100_A2Q649 (+)-delta-cadinene synthase isozyme C2 n=1 Tax=Medicago truncatula RepID=A2Q649_MEDTR	0	96.99	AT5G23960.2 | Symbols: TPS21 | terpene synthase 21 | chr5:8092969-8095128 FORWARD LENGTH=545	9e-125	96.46	GO:0008152 GO:0016106 GO:0051762 GO:0080027	metabolic process; sesquiterpenoid biosynthetic process; sesquiterpene biosynthetic process; response to herbivore	GO:0000287 GO:0010333 GO:0016829 GO:0080016 GO:0080017	magnesium ion binding; terpene synthase activity; lyase activity; (-)-E-beta-caryophyllene synthase activity; alpha-humulene synthase activity	GO:0009507	chloroplast	PF03936 PF01397	Terpene synthase family, metal binding domain; Terpene synthase, N-terminal domain	NA	NA	NA	NA	NA	NA	NA	NA
Glyma12g34440	502	UniRef100_I1LUT2 Uncharacterized protein n=1 Tax=Glycine max RepID=I1LUT2_SOYBN	0	99.8	UniRef100_A2Q643 Major facilitator superfamily n=1 Tax=Medicago truncatula RepID=A2Q643_MEDTR	0	99.4	AT3G20660.1 | Symbols: AtOCT4, 4-Oct | organic cation/carnitine transporter4 | chr3:7225271-7228510 REVERSE LENGTH=526	0	97.81	GO:0006635 GO:0006810 GO:0009407 GO:0010583 GO:0015706 GO:0042631 GO:0046482 GO:0055085	fatty acid beta-oxidation; transport; toxin catabolic process; response to cyclopentenone; nitrate transport; cellular response to water deprivation; para-aminobenzoic acid metabolic process; transmembrane transport	GO:0005215 GO:0005351 GO:0015144 GO:0022857	transporter activity; sugar:hydrogen symporter activity; carbohydrate transmembrane transporter activity; transmembrane transporter activity	GO:0005886 GO:0009535 GO:0009705 GO:0016020 GO:0016021	plasma membrane; chloroplast thylakoid membrane; plant-type vacuole membrane; membrane; integral to membrane	PF00083	Sugar (and other) transporter	PTHR24064 PTHR24064:SF41	FAMILY NOT NAMED; SUBFAMILY NOT NAMED	KOG0255	Synaptic_vesicle_transporter_SVOP_and_related_transporters_(major_facilitator_superfamily)	NA	NA	NA	NA
Glyma12g34450	533	UniRef100_I1LUT3 Uncharacterized protein n=2 Tax=Glycine max RepID=I1LUT3_SOYBN	0	94.37	UniRef100_A2Q643 Major facilitator superfamily n=1 Tax=Medicago truncatula RepID=A2Q643_MEDTR	0	95.5	AT3G20660.1 | Symbols: AtOCT4, 4-Oct | organic cation/carnitine transporter4 | chr3:7225271-7228510 REVERSE LENGTH=526	0	95.5	GO:0006635 GO:0006810 GO:0009407 GO:0010583 GO:0015706 GO:0042631 GO:0046482 GO:0055085	fatty acid beta-oxidation; transport; toxin catabolic process; response to cyclopentenone; nitrate transport; cellular response to water deprivation; para-aminobenzoic acid metabolic process; transmembrane transport	GO:0005215 GO:0005351 GO:0015144 GO:0022857	transporter activity; sugar:hydrogen symporter activity; carbohydrate transmembrane transporter activity; transmembrane transporter activity	GO:0005886 GO:0009535 GO:0009705 GO:0016020 GO:0016021	plasma membrane; chloroplast thylakoid membrane; plant-type vacuole membrane; membrane; integral to membrane	PF00083	Sugar (and other) transporter	PTHR24064 PTHR24064:SF41	FAMILY NOT NAMED; SUBFAMILY NOT NAMED	KOG0255	Synaptic_vesicle_transporter_SVOP_and_related_transporters_(major_facilitator_superfamily)	NA	NA	NA	NA
Glyma12g34470	275	UniRef100_I1LUT4 Uncharacterized protein n=1 Tax=Glycine max RepID=I1LUT4_SOYBN	0	99.64	UniRef100_Q9FIV0 AT5g54540/MRB17_4 n=1 Tax=Arabidopsis thaliana RepID=Q9FIV0_ARATH	2e-30	92	AT5G54540.1 | Symbols: | Uncharacterised conserved protein (UCP012943) | chr5:22156604-22157857 FORWARD LENGTH=297	3e-33	92	GO:0008150	biological process	GO:0003674	molecular function	NA	NA	NA	NA	NA	NA	NA	NA	NA	NA	NA	NA
Glyma12g34480	546	UniRef100_I1LUT5 Uncharacterized protein n=1 Tax=Glycine max RepID=I1LUT5_SOYBN	0	98.35	UniRef100_B9T670 Indole-3-acetic acid-amido synthetase GH3.6, putative n=1 Tax=Ricinus communis RepID=B9T670_RICCO	0	99.82	AT5G54510.1 | Symbols: GH3.6, DFL1 | Auxin-responsive GH3 family protein | chr5:22131321-22133564 REVERSE LENGTH=612	0	99.82	GO:0009733 GO:0009734 GO:0009826 GO:0010252 GO:0010583	response to auxin stimulus; auxin mediated signaling pathway; unidimensional cell growth; auxin homeostasis; response to cyclopentenone	GO:0010279	indole-3-acetic acid amido synthetase activity	GO:0005737 GO:0009507	cytoplasm; chloroplast	PF03321	GH3 auxin-responsive promoter	NA	NA	NA	NA	NA	NA	NA	NA
Glyma12g34490	457	UniRef100_I1LUT6 Uncharacterized protein n=2 Tax=Glycine max RepID=I1LUT6_SOYBN	0	90.15	UniRef100_G7ITL9 Transcription factor bHLH123 n=1 Tax=Medicago truncatula RepID=G7ITL9_MEDTR	0	99.78	AT3G20640.1 | Symbols: | basic helix-loop-helix (bHLH) DNA-binding superfamily protein | chr3:7210654-7213199 REVERSE LENGTH=454	1e-86	86.65	NA	NA	GO:0003700	sequence-specific DNA binding transcription factor activity	GO:0005634	nucleus	NA	NA	NA	NA	NA	NA	NA	NA	NA	NA
Glyma12g34500	204	UniRef100_C6SXL2 Uncharacterized protein n=1 Tax=Glycine max RepID=C6SXL2_SOYBN	9e-144	99.51	UniRef100_G7ITL8 Flavoprotein wrbA n=1 Tax=Medicago truncatula RepID=G7ITL8_MEDTR	7e-137	99.51	AT5G54500.1 | Symbols: FQR1 | flavodoxin-like quinone reductase 1 | chr5:22124674-22126256 FORWARD LENGTH=204	6e-134	98.04	GO:0006970 GO:0009733 GO:0045892 GO:0046686 GO:0055114	response to osmotic stress; response to auxin stimulus; negative regulation of transcription, DNA-dependent; response to cadmium ion; oxidation-reduction process	GO:0010181 GO:0016491 GO:0016655	FMN binding; oxidoreductase activity; oxidoreductase activity, acting on NAD(P)H, quinone or similar compound as acceptor	GO:0005576 GO:0005773 GO:0005774 GO:0005886 GO:0016020	extracellular region; vacuole; vacuolar membrane; plasma membrane; membrane	PF03358	NADPH-dependent FMN reductase	NA	NA	KOG3135	1,4-benzoquinone_reductase-like;_Trp_repressor_binding_protein-like/protoplast-secreted_protein	NA	NA	NA	NA
Glyma12g34510	124	UniRef100_I1LUT9 Uncharacterized protein n=1 Tax=Glycine max RepID=I1LUT9_SOYBN	1e-84	99.19	UniRef100_G7ITK9 Nuclear transcription factor Y subunit C-1 n=1 Tax=Medicago truncatula RepID=G7ITK9_MEDTR	2e-61	99.19	AT1G54830.3 | Symbols: NF-YC3 | nuclear factor Y, subunit C3 | chr1:20451672-20452325 FORWARD LENGTH=217	4e-30	66.94	GO:0006355	regulation of transcription, DNA-dependent	GO:0003677 GO:0003700 GO:0043565	DNA binding; sequence-specific DNA binding transcription factor activity; sequence-specific DNA binding	GO:0005622 GO:0005634	intracellular; nucleus	PF00808	Histone-like transcription factor (CBF/NF-Y) and archaeal histone	PTHR10252	HISTONE-LIKE TRANSCRIPTION FACTOR CCAAT-RELATED	NA	NA	NA	NA	NA	NA
Glyma12g34550	273	UniRef100_Q06765 ADR6 protein n=2 Tax=Glycine max RepID=Q06765_SOYBN	0	99.63	UniRef100_Q06765 ADR6 protein n=2 Tax=Glycine max RepID=Q06765_SOYBN	0	99.63	AT5G25610.1 | Symbols: RD22, ATRD22 | BURP domain-containing protein | chr5:8914498-8916684 REVERSE LENGTH=392	1e-30	76.92	GO:0009269 GO:0009409 GO:0009651 GO:0009737	response to desiccation; response to cold; response to salt stress; response to abscisic acid stimulus	GO:0045735	nutrient reservoir activity	GO:0005576 GO:0005768 GO:0005794 GO:0005802	extracellular region; endosome; Golgi apparatus; trans-Golgi network	PF03181	BURP domain	NA	NA	NA	NA	NA	NA	NA	NA
Glyma12g34560	36	NA	NA	NA	NA	NA	NA	NA	NA	NA	NA	NA	NA	NA	NA	NA	NA	NA	NA	NA	NA	NA	NA	NA	NA	NA
Glyma12g34570	277	UniRef100_C6TI83 Uncharacterized protein n=1 Tax=Glycine max RepID=C6TI83_SOYBN	0	99.64	UniRef100_O24482 Sali3-2 n=1 Tax=Glycine max RepID=O24482_SOYBN	0	99.64	AT5G25610.1 | Symbols: RD22, ATRD22 | BURP domain-containing protein | chr5:8914498-8916684 REVERSE LENGTH=392	9e-32	70.4	GO:0009269 GO:0009409 GO:0009651 GO:0009737	response to desiccation; response to cold; response to salt stress; response to abscisic acid stimulus	GO:0045735	nutrient reservoir activity	GO:0005576 GO:0005768 GO:0005794 GO:0005802	extracellular region; endosome; Golgi apparatus; trans-Golgi network	PF03181	BURP domain	NA	NA	NA	NA	NA	NA	NA	NA
Glyma12g34580	116	UniRef100_C6T1U2 Uncharacterized protein n=1 Tax=Glycine max RepID=C6T1U2_SOYBN	9e-76	99.14	UniRef100_B7FH70 Centrin-2 n=1 Tax=Medicago truncatula RepID=B7FH70_MEDTR	4e-59	97.41	AT4G27280.1 | Symbols: | Calcium-binding EF-hand family protein | chr4:13663770-13664162 REVERSE LENGTH=130	7e-46	93.97	GO:0009611 GO:0009612 GO:0010200 GO:0080167	response to wounding; response to mechanical stimulus; response to chitin; response to karrikin	GO:0005509	calcium ion binding	GO:0005886	plasma membrane	NA	NA	PTHR10891 PTHR10891:SF148	CALMODULIN; CALCIUM-BINDING EF HAND FAMILY PROTEIN	NA	NA	NA	NA	NA	NA
Glyma12g34595	183	UniRef100_I1M3E9 Uncharacterized protein n=1 Tax=Glycine max RepID=I1M3E9_SOYBN	3e-90	99.45	UniRef100_G7IZ14 Serine/threonine protein kinase n=1 Tax=Medicago truncatula RepID=G7IZ14_MEDTR	6e-59	99.45	AT4G27300.1 | Symbols: | S-locus lectin protein kinase family protein | chr4:13669308-13672348 REVERSE LENGTH=815	1e-53	99.45	GO:0006468 GO:0046777 GO:0048544	protein phosphorylation; protein autophosphorylation; recognition of pollen	GO:0004672 GO:0004674 GO:0005524 GO:0016301 GO:0016772 GO:0030246 GO:0031625	protein kinase activity; protein serine/threonine kinase activity; ATP binding; kinase activity; transferase activity, transferring phosphorus-containing groups; carbohydrate binding; ubiquitin protein ligase binding	GO:0005886 GO:0009506	plasma membrane; plasmodesma	PF07714	Protein tyrosine kinase	PTHR24420 PTHR24420:SF430	FAMILY NOT NAMED; SUBFAMILY NOT NAMED	NA	NA	NA	NA	NA	NA
Glyma12g34610	123	UniRef100_I1LUU8 Uncharacterized protein n=1 Tax=Glycine max RepID=I1LUU8_SOYBN	1e-78	99.19	UniRef100_Q2HVQ3 Calcium-binding EF-hand n=1 Tax=Medicago truncatula RepID=Q2HVQ3_MEDTR	8e-48	91.87	AT4G27280.1 | Symbols: | Calcium-binding EF-hand family protein | chr4:13663770-13664162 REVERSE LENGTH=130	2e-30	75.61	GO:0009611 GO:0009612 GO:0010200 GO:0080167	response to wounding; response to mechanical stimulus; response to chitin; response to karrikin	GO:0005509	calcium ion binding	GO:0005886	plasma membrane	NA	NA	PTHR10891 PTHR10891:SF148	CALMODULIN; CALCIUM-BINDING EF HAND FAMILY PROTEIN	NA	NA	NA	NA	NA	NA
Glyma12g34620	595	UniRef100_I1LUU9 Uncharacterized protein (Fragment) n=2 Tax=Glycine max RepID=I1LUU9_SOYBN	0	89.58	UniRef100_F6H2F8 tRNA (guanine(37)-N1)-methyltransferase 1 n=1 Tax=Vitis vinifera RepID=TRM51_VITVI	0	98.66	AT4G27340.1 | Symbols: | Met-10+ like family protein | chr4:13687366-13690370 REVERSE LENGTH=619	0	96.13	NA	NA	GO:0016740	transferase activity	NA	NA	PF02475	Met-10+ like-protein	PTHR23245	UNCHARACTERIZED	KOG2078	tRNA_modification_enzyme	NA	NA	NA	NA
Glyma12g34640	460	UniRef100_I1LUV0 Uncharacterized protein n=1 Tax=Glycine max RepID=I1LUV0_SOYBN	0	99.78	UniRef100_B9S6W9 Mitotic control protein dis3, putative n=1 Tax=Ricinus communis RepID=B9S6W9_RICCO	0	94.57	AT2G17510.2 | Symbols: EMB2763 | ribonuclease II family protein | chr2:7609395-7616242 REVERSE LENGTH=1012	0	99.13	GO:0006486	protein glycosylation	GO:0003723 GO:0004540	RNA binding; ribonuclease activity	GO:0005737	cytoplasm	NA	NA	PTHR23355 PTHR23355:SF13	RIBONUCLEASE; MITOTIC CONTROL PROTEIN DIS3	NA	NA	NA	NA	NA	NA
Glyma12g34650	383	UniRef100_UPI0001D83BD1 UPI0001D83BD1 related cluster n=1 Tax=unknown RepID=UPI0001D83BD1	0	99.74	UniRef100_D9ZJ64 MYB domain class transcription factor n=1 Tax=Malus x domestica RepID=D9ZJ64_MALDO	1e-88	94.26	AT4G21440.1 | Symbols: ATMYB102, ATM4, MYB102 | MYB-like 102 | chr4:11418425-11419652 REVERSE LENGTH=350	4e-87	37.6	GO:0006355 GO:0006970 GO:0007165 GO:0009414 GO:0009611 GO:0009651 GO:0009723 GO:0009733 GO:0009737 GO:0009738 GO:0009753 GO:0015824 GO:0042538	regulation of transcription, DNA-dependent; response to osmotic stress; signal transduction; response to water deprivation; response to wounding; response to salt stress; response to ethylene stimulus; response to auxin stimulus; response to abscisic acid stimulus; abscisic acid mediated signaling pathway; response to jasmonic acid stimulus; proline transport; hyperosmotic salinity response	GO:0003677 GO:0003700	DNA binding; sequence-specific DNA binding transcription factor activity	GO:0005634	nucleus	PF00249	Myb-like DNA-binding domain	PTHR10641	MYB-RELATED	KOG0048	Transcription_factor,_Myb_superfamily	NA	NA	NA	NA
Glyma12g34660	90	UniRef100_I1LUV2 Uncharacterized protein n=2 Tax=Glycine max RepID=I1LUV2_SOYBN	1e-57	98.89	UniRef100_Q04129 Wound induced protein (Fragment) n=1 Tax=Solanum lycopersicum RepID=Q04129_SOLLC	3e-27	86.67	AT4G10265.1 | Symbols: | Wound-responsive family protein | chr4:6373226-6373477 REVERSE LENGTH=83	4e-30	94.44	GO:0009611	response to wounding	GO:0003674	molecular function	GO:0005634	nucleus	PF12609	Wound-induced protein	NA	NA	NA	NA	NA	NA	NA	NA
Glyma12g34680	90	UniRef100_I1LUV3 Uncharacterized protein n=1 Tax=Glycine max RepID=I1LUV3_SOYBN	1e-57	98.89	UniRef100_Q04129 Wound induced protein (Fragment) n=1 Tax=Solanum lycopersicum RepID=Q04129_SOLLC	2e-29	86.67	AT4G10265.1 | Symbols: | Wound-responsive family protein | chr4:6373226-6373477 REVERSE LENGTH=83	3e-30	93.33	GO:0009611	response to wounding	GO:0003674	molecular function	GO:0005634	nucleus	PF12609	Wound-induced protein	NA	NA	NA	NA	NA	NA	NA	NA
Glyma12g34690	993	UniRef100_I1LUV4 Uncharacterized protein n=2 Tax=Glycine max RepID=I1LUV4_SOYBN	0	94.86	UniRef100_B9N1L5 BED finger-nbs-lrr resistance protein n=1 Tax=Populus trichocarpa RepID=B9N1L5_POPTR	0	87.71	AT4G27220.1 | Symbols: | NB-ARC domain-containing disease resistance protein | chr4:13633953-13636712 REVERSE LENGTH=919	3e-103	95.77	GO:0006952	defense response	GO:0043531	ADP binding	GO:0005634	nucleus	PF00931	NB-ARC domain	PTHR23155 PTHR23155:SF108	LEUCINE-RICH REPEAT-CONTAINING PROTEIN; SUBFAMILY NOT NAMED	KOG4658	Apoptotic_ATPase	NA	NA	NA	NA
Glyma12g34701	127	NA	NA	NA	NA	NA	NA	NA	NA	NA	NA	NA	NA	NA	NA	NA	NA	NA	NA	NA	NA	NA	NA	NA	NA	NA
Glyma12g34710	239	UniRef100_I1LUV5 Uncharacterized protein n=1 Tax=Glycine max RepID=I1LUV5_SOYBN	5e-172	99.58	UniRef100_G7IR65 Membrane associated protein n=2 Tax=Medicago truncatula RepID=G7IR65_MEDTR	4e-129	99.58	AT5G54110.1 | Symbols: ATMAMI, MAMI | membrane-associated mannitol-induced | chr5:21958356-21960367 FORWARD LENGTH=266	1e-112	98.74	GO:0006970	response to osmotic stress	GO:0005198	structural molecule activity	GO:0005886	plasma membrane	PF00635	MSP (Major sperm protein) domain	PTHR10809	VESICLE-ASSOCIATED MEMBRANE PROTEIN (VAMP)	KOG0439	VAMP-associated_protein_involved_in_inositol_metabolism	NA	NA	NA	NA
Glyma12g34720	275	UniRef100_UPI000233CD04 UPI000233CD04 related cluster n=1 Tax=unknown RepID=UPI000233CD04	0	99.64	UniRef100_Q9C5R9 AT4g27350 n=1 Tax=Arabidopsis thaliana RepID=Q9C5R9_ARATH	4e-121	99.64	AT5G54240.1 | Symbols: | Protein of unknown function (DUF1223) | chr5:22023339-22024461 REVERSE LENGTH=282	1e-127	99.64	GO:0008150	biological process	GO:0003674	molecular function	GO:0005575	cellular component	PF06764	Protein of unknown function (DUF1223)	NA	NA	NA	NA	NA	NA	NA	NA
Glyma12g34731	95	UniRef100_I3SK05 Uncharacterized protein n=1 Tax=Lotus japonicus RepID=I3SK05_LOTJA	3e-57	96.84	UniRef100_B9SIE5 Cytoplasmic dynein light chain, putative n=1 Tax=Ricinus communis RepID=B9SIE5_RICCO	4e-52	98.95	AT4G27360.1 | Symbols: | Dynein light chain type 1 family protein | chr4:13694032-13694517 FORWARD LENGTH=103	6e-48	98.95	GO:0007017	microtubule-based process	GO:0003777	microtubule motor activity	GO:0005737 GO:0005875	cytoplasm; microtubule associated complex	PF01221	Dynein light chain type 1	PTHR11886 PTHR11886:SF22	DYNEIN LIGHT CHAIN; SUBFAMILY NOT NAMED	KOG3430	Dynein_light_chain_type_1	NA	NA	NA	NA
Glyma12g34740	684	UniRef100_I1LUV8 Uncharacterized protein n=1 Tax=Glycine max RepID=I1LUV8_SOYBN	0	99.85	UniRef100_B9SIE1 Cyclic nucleotide-gated ion channel, putative n=1 Tax=Ricinus communis RepID=B9SIE1_RICCO	0	89.77	AT5G54250.2 | Symbols: ATCNGC4, CNGC4, HLM1, DND2 | cyclic nucleotide-gated cation channel 4 | chr5:22025684-22029971 REVERSE LENGTH=694	0	91.52	GO:0009626 GO:0030003 GO:0070838	plant-type hypersensitive response; cellular cation homeostasis; divalent metal ion transport	GO:0005261 GO:0005516 GO:0008324 GO:0030551	cation channel activity; calmodulin binding; cation transmembrane transporter activity; cyclic nucleotide binding	GO:0005886 GO:0016020	plasma membrane; membrane	PF00027	Cyclic nucleotide-binding domain	PTHR10217 PTHR10217:SF30	VOLTAGE AND LIGAND GATED POTASSIUM CHANNEL;	KOG0498	K+-channel_ERG_and_related_proteins,_contain_PAS/PAC_sensor_domain	NA	NA	NA	NA
Glyma12g34750	715	UniRef100_UPI000233CD06 UPI000233CD06 related cluster n=1 Tax=unknown RepID=UPI000233CD06	0	99.86	UniRef100_G7IR61 Meiotic recombination n=1 Tax=Medicago truncatula RepID=G7IR61_MEDTR	0	98.46	AT5G54260.1 | Symbols: MRE11, ATMRE11 | DNA repair and meiosis protein (Mre11) | chr5:22032702-22037749 FORWARD LENGTH=720	0	99.86	GO:0006259 GO:0006302	DNA metabolic process; double-strand break repair	GO:0004519 GO:0004527 GO:0004722 GO:0016787 GO:0030145	endonuclease activity; exonuclease activity; protein serine/threonine phosphatase activity; hydrolase activity; manganese ion binding	GO:0000785 GO:0000791 GO:0000795 GO:0005634	chromatin; euchromatin; synaptonemal complex; nucleus	PF00149 PF04152	Calcineurin-like phosphoesterase; Mre11 DNA-binding presumed domain	PTHR10139	MEIOTIC RECOMBINATION REPAIR PROTEIN 11 (MRE11)	KOG2310	DNA_repair_exonuclease_MRE11	NA	NA	K10865	double-strand_break_repair_protein_MRE11
Glyma12g34770	269	UniRef100_C6TKW2 Uncharacterized protein n=1 Tax=Glycine max RepID=C6TKW2_SOYBN	0	99.63	UniRef100_Q9XQB1 LHCII type III chlorophyll a/b binding protein n=1 Tax=Vigna radiata var. radiata RepID=Q9XQB1_VIGRR	0	99.63	AT5G54270.1 | Symbols: LHCB3, LHCB3*1 | light-harvesting chlorophyll B-binding protein 3 | chr5:22038424-22039383 FORWARD LENGTH=265	3e-175	99.63	GO:0009765 GO:0015979	photosynthesis, light harvesting; photosynthesis	GO:0005198	structural molecule activity	GO:0009507 GO:0009534 GO:0009535 GO:0009579 GO:0016020 GO:0030076	chloroplast; chloroplast thylakoid; chloroplast thylakoid membrane; thylakoid; membrane; light-harvesting complex	PF00504	Chlorophyll A-B binding protein	PTHR21649	CHLOROPHYLL A/B BINDING PROTEIN	NA	NA	NA	NA	K08914	light-harvesting_complex_II_chlorophyll_a/b_binding_protein_3
Glyma12g34780	1083	UniRef100_UPI000233CD07 UPI000233CD07 related cluster n=1 Tax=unknown RepID=UPI000233CD07	0	67.13	UniRef100_G7IR58 Myosin-like protein n=1 Tax=Medicago truncatula RepID=G7IR58_MEDTR	0	67.04	AT5G54280.2 | Symbols: ATM2, ATMYOS1, ATM4 | myosin 2 | chr5:22039606-22045592 REVERSE LENGTH=1220	0	66.57	GO:0030048	actin filament-based movement	GO:0003774 GO:0005524	motor activity; ATP binding	GO:0005737 GO:0005886 GO:0016459	cytoplasm; plasma membrane; myosin complex	PF00612 PF00063 PF02736	IQ calmodulin-binding motif; Myosin head (motor domain); Myosin N-terminal SH3-like domain	PTHR13140 PTHR13140:SF37	MYOSIN; MYOSIN-VII	KOG0160	Myosin_class_V_heavy_chain	NA	NA	NA	NA
Glyma12g34800	102	UniRef100_I1LUW2 Uncharacterized protein n=1 Tax=Glycine max RepID=I1LUW2_SOYBN	7e-63	99.02	UniRef100_O81841 AT4g27380/M4I22_190 n=1 Tax=Arabidopsis thaliana RepID=O81841_ARATH	8e-07	85.29	NA	NA	NA	NA	NA	NA	NA	NA	NA	NA	NA	NA	NA	NA	NA	NA	NA	NA	NA
Glyma12g34820	115	UniRef100_C6T107 Uncharacterized protein n=1 Tax=Glycine max RepID=C6T107_SOYBN	2e-74	99.13	UniRef100_G7K4H6 Tubulin-specific chaperone A n=1 Tax=Medicago truncatula RepID=G7K4H6_MEDTR	2e-61	95.65	AT2G30410.2 | Symbols: KIS | tubulin folding cofactor A (KIESEL) | chr2:12959812-12960552 FORWARD LENGTH=113	4e-59	93.91	GO:0000910 GO:0007021	cytokinesis; tubulin complex assembly	GO:0051082	unfolded protein binding	GO:0005737 GO:0005829 GO:0005874	cytoplasm; cytosol; microtubule	PF02970	Tubulin binding cofactor A	PTHR21500	TUBULIN-SPECIFIC CHAPERONE A	KOG3470	Beta-tubulin_folding_cofactor_A	NA	NA	NA	NA
Glyma12g34830	332	UniRef100_I1LUW5 Uncharacterized protein n=2 Tax=Glycine max RepID=I1LUW5_SOYBN	0	93.98	UniRef100_Q9SXA8 T28P6.12 protein n=2 Tax=Arabidopsis thaliana RepID=Q9SXA8_ARATH	3e-31	96.08	AT1G61260.1 | Symbols: | Protein of unknown function (DUF761) | chr1:22593756-22594986 REVERSE LENGTH=344	3e-59	98.49	GO:0008150 GO:0010200	biological process; response to chitin	GO:0003674	molecular function	GO:0009507	chloroplast	PF05553	Cotton fibre expressed protein	NA	NA	NA	NA	NA	NA	NA	NA
Glyma12g34840	485	UniRef100_I1LUW6 Uncharacterized protein n=1 Tax=Glycine max RepID=I1LUW6_SOYBN	0	99.79	UniRef100_G7IR44 Arf-GAP with coiled-coil, ANK repeat and PH domain-containing protein n=4 Tax=Medicago truncatula RepID=G7IR44_MEDTR	0	99.79	AT5G54310.1 | Symbols: NEV, AGD5 | ARF-GAP domain 5 | chr5:22057262-22061066 REVERSE LENGTH=483	3e-163	99.79	GO:0006499 GO:0010227 GO:0032312 GO:0032857	N-terminal protein myristoylation; floral organ abscission; regulation of ARF GTPase activity; activation of ARF GTPase activity	GO:0003677 GO:0008060 GO:0008270	DNA binding; ARF GTPase activator activity; zinc ion binding	GO:0005634 GO:0005768 GO:0005802 GO:0005829	nucleus; endosome; trans-Golgi network; cytosol	PF01412	Putative GTPase activating protein for Arf	PTHR23180 PTHR23180:SF31	CENTAURIN/ARF; ARF-LIKE	KOG0703	Predicted_GTPase-activating_protein	NA	NA	K12486	stromal_membrane-associated_protein
Glyma12g34851	162	UniRef100_I1MBQ2 Uncharacterized protein n=1 Tax=Glycine max RepID=I1MBQ2_SOYBN	4e-80	98.15	UniRef100_Q9SHF8 T19E23.2 n=2 Tax=Arabidopsis thaliana RepID=Q9SHF8_ARATH	5e-28	87.04	AT1G31240.1 | Symbols: | Bromodomain transcription factor | chr1:11164065-11164898 REVERSE LENGTH=277	4e-31	87.04	GO:0008150	biological process	GO:0003677	DNA binding	GO:0005634	nucleus	PF07524	Bromodomain associated	NA	NA	NA	NA	NA	NA	NA	NA
Glyma12g34860	241	UniRef100_I1LUW7 Uncharacterized protein n=2 Tax=Glycine max RepID=I1LUW7_SOYBN	1e-173	99.59	UniRef100_Q93VI9 AT4g27390/M4I22_200 n=1 Tax=Arabidopsis thaliana RepID=Q93VI9_ARATH	3e-62	57.26	AT4G27390.1 | Symbols: | unknown protein; INVOLVED IN: biological_process unknown; LOCATED IN: chloroplast; EXPRESSED IN: 22 plant structures; EXPRESSED DURING: 13 growth stages; Has 30201 Blast hits to 17322 proteins in 780 species: Archae - 12; Bacteria - 1396; Metazoa - 17338; Fungi - 3422; Plants - 5037; Viruses - 0; Other Eukaryotes - 2996 (source: NCBI BLink). | chr4:13703417-13704655 REVER…	5e-65	57.26	GO:0008150	biological process	NA	NA	GO:0009507	chloroplast	NA	NA	NA	NA	NA	NA	NA	NA	NA	NA
Glyma12g34870	340	UniRef100_I1LUW9 Uncharacterized protein n=1 Tax=Glycine max RepID=I1LUW9_SOYBN	0	99.71	UniRef100_B9T644 Structural constituent of cell wall, putative n=1 Tax=Ricinus communis RepID=B9T644_RICCO	1e-166	99.71	AT5G54370.1 | Symbols: | Late embryogenesis abundant (LEA) protein-related | chr5:22075334-22076567 FORWARD LENGTH=337	1e-161	99.71	GO:0008150	biological process	GO:0003674	molecular function	GO:0005576	extracellular region	PF06830	Root cap	NA	NA	NA	NA	NA	NA	NA	NA
Glyma12g34880	340	UniRef100_I1LUX0 Uncharacterized protein n=1 Tax=Glycine max RepID=I1LUX0_SOYBN	0	99.71	UniRef100_B9T644 Structural constituent of cell wall, putative n=1 Tax=Ricinus communis RepID=B9T644_RICCO	2e-167	99.71	AT5G54370.1 | Symbols: | Late embryogenesis abundant (LEA) protein-related | chr5:22075334-22076567 FORWARD LENGTH=337	3e-162	99.71	GO:0008150	biological process	GO:0003674	molecular function	GO:0005576	extracellular region	PF06830	Root cap	NA	NA	NA	NA	NA	NA	NA	NA
Glyma12g34890	692	UniRef100_I1LUX1 Uncharacterized protein n=2 Tax=Glycine max RepID=I1LUX1_SOYBN	0	97.98	UniRef100_Q9LK35 Receptor-like protein kinase THESEUS 1 n=1 Tax=Arabidopsis thaliana RepID=THE1_ARATH	0	96.68	AT5G54380.1 | Symbols: THE1 | protein kinase family protein | chr5:22077313-22079880 REVERSE LENGTH=855	0	96.68	GO:0006468 GO:0009741 GO:0009742 GO:0009791 GO:0009826 GO:0046777 GO:0051510	protein phosphorylation; response to brassinosteroid stimulus; brassinosteroid mediated signaling pathway; post-embryonic development; unidimensional cell growth; protein autophosphorylation; regulation of unidimensional cell growth	GO:0004672 GO:0004674 GO:0005524 GO:0016301 GO:0016772	protein kinase activity; protein serine/threonine kinase activity; ATP binding; kinase activity; transferase activity, transferring phosphorus-containing groups	GO:0005576 GO:0005886 GO:0009506	extracellular region; plasma membrane; plasmodesma	PF11721 PF07714	Di-glucose binding within endoplasmic reticulum; Protein tyrosine kinase	PTHR24420 PTHR24420:SF418	FAMILY NOT NAMED; SUBFAMILY NOT NAMED	NA	NA	NA	NA	NA	NA
Glyma12g34900	69	UniRef100_I1LUX2 Uncharacterized protein n=1 Tax=Glycine max RepID=I1LUX2_SOYBN	1e-41	98.55	NA	NA	NA	AT1G52855.1 | Symbols: | unknown protein; BEST Arabidopsis thaliana protein match is: unknown protein (TAIR:AT3G15534.1); Has 35333 Blast hits to 34131 proteins in 2444 species: Archae - 798; Bacteria - 22429; Metazoa - 974; Fungi - 991; Plants - 531; Viruses - 0; Other Eukaryotes - 9610 (source: NCBI BLink). | chr1:19683137-19683343 REVERSE LENGTH=68	1e-32	98.55	GO:0008150	biological process	GO:0003674	molecular function	GO:0005576	extracellular region	NA	NA	NA	NA	NA	NA	NA	NA	NA	NA
Glyma12g34910	296	UniRef100_I1LUX3 Uncharacterized protein n=1 Tax=Glycine max RepID=I1LUX3_SOYBN	0	99.66	UniRef100_B9SID2 S-adenosylmethionine-dependent methyltransferase, putative n=1 Tax=Ricinus communis RepID=B9SID2_RICCO	1e-155	97.97	AT5G54400.1 | Symbols: | S-adenosyl-L-methionine-dependent methyltransferases superfamily protein | chr5:22090680-22091998 FORWARD LENGTH=292	1e-154	98.99	GO:0008152	metabolic process	GO:0008168	methyltransferase activity	GO:0005737 GO:0005774	cytoplasm; vacuolar membrane	PF08241	Methyltransferase domain	PTHR10108 PTHR10108:SF242	METHYLTRANSFERASE; METHYLTRANSFERASE	NA	NA	NA	NA	NA	NA
Glyma12g34923	92	UniRef100_I1LXY6 Uncharacterized protein (Fragment) n=1 Tax=Glycine max RepID=I1LXY6_SOYBN	5e-12	85.87	UniRef100_G7J0W7 NBS-LRR type disease resistance protein n=1 Tax=Medicago truncatula RepID=G7J0W7_MEDTR	9e-06	78.26	NA	NA	NA	NA	NA	NA	NA	NA	NA	PF00560	Leucine Rich Repeat	NA	NA	NA	NA	NA	NA	NA	NA
Glyma12g34936	1250	UniRef100_UPI000233C8C5 UPI000233C8C5 related cluster n=1 Tax=unknown RepID=UPI000233C8C5	0	99.92	UniRef100_F4K0C4 Protein CLUB n=1 Tax=Arabidopsis thaliana RepID=F4K0C4_ARATH	0	99.76	AT5G54440.1 | Symbols: CLUB, AtTRS130 | CLUB | chr5:22100056-22107695 FORWARD LENGTH=1259	0	99.76	GO:0000910 GO:0000919	cytokinesis; cell plate assembly	GO:0003674	molecular function	GO:0005886	plasma membrane	PF11817 PF12584	Foie gras liver health family 1; Protein of unknown function (DUF3758)	PTHR13251 PTHR13251:SF3	EPILEPSY HOLOPROSENCEPHALY CANDIDATE 1/TMEM1; EPILEPSY HOLOPROSENCEPHALY CANDIDATE-1 PROTEIN-RELATED	KOG1931	Putative_transmembrane_protein	NA	NA	NA	NA
Glyma12g34950	376	UniRef100_I1LUX5 Uncharacterized protein n=1 Tax=Glycine max RepID=I1LUX5_SOYBN	0	99.73	UniRef100_B9RW43 Peroxisomal membrane protein, putative n=1 Tax=Ricinus communis RepID=B9RW43_RICCO	7e-139	69.15	AT1G52870.2 | Symbols: | Peroxisomal membrane 22 kDa (Mpv17/PMP22) family protein | chr1:19685856-19687678 FORWARD LENGTH=366	1e-168	95.74	GO:0008150	biological process	GO:0003674	molecular function	GO:0009507 GO:0016021	chloroplast; integral to membrane	PF04117	Mpv17 / PMP22 family	PTHR11266 PTHR11266:SF4	PEROXISOMAL MEMBRANE PROTEIN 2, PXMP2; PXMP-2 - RELATED	KOG1944	Peroxisomal_membrane_protein_MPV17_and_related_proteins	NA	NA	NA	NA
Glyma12g34960	470	UniRef100_I1M3C5 Uncharacterized protein n=1 Tax=Glycine max RepID=I1M3C5_SOYBN	0	99.57	UniRef100_G0T438 Purple acid phosphatases n=1 Tax=Glycine max RepID=G0T438_SOYBN	0	90.21	AT2G16430.2 | Symbols: PAP10, ATPAP10 | purple acid phosphatase 10 | chr2:7120502-7122772 REVERSE LENGTH=468	0	96.38	GO:0016036	cellular response to phosphate starvation	GO:0003993 GO:0004722	acid phosphatase activity; protein serine/threonine phosphatase activity	GO:0005576 GO:0005618 GO:0005829 GO:0009505 GO:0009506	extracellular region; cell wall; cytosol; plant-type cell wall; plasmodesma	PF00149	Calcineurin-like phosphoesterase	PTHR22953	ACID PHOSPHATASE RELATED	KOG1378	Purple_acid_phosphatase	NA	NA	NA	NA
Glyma12g34970	113	UniRef100_I1LUX7 Uncharacterized protein n=1 Tax=Glycine max RepID=I1LUX7_SOYBN	2e-76	99.12	NA	NA	NA	AT3G15518.1 | Symbols: | unknown protein; FUNCTIONS IN: molecular_function unknown; INVOLVED IN: biological_process unknown; LOCATED IN: cellular_component unknown; Has 30201 Blast hits to 17322 proteins in 780 species: Archae - 12; Bacteria - 1396; Metazoa - 17338; Fungi - 3422; Plants - 5037; Viruses - 0; Other Eukaryotes - 2996 (source: NCBI BLink). | chr3:5249221-5249541 FORWARD LENGTH=106	3e-25	69.03	NA	NA	NA	NA	NA	NA	NA	NA	NA	NA	NA	NA	NA	NA	NA	NA
Glyma12g34980	97	NA	NA	NA	NA	NA	NA	NA	NA	NA	NA	NA	NA	NA	NA	NA	NA	NA	NA	NA	NA	NA	NA	NA	NA	NA
Glyma12g34990	376	UniRef100_I1LUX8 Uncharacterized protein n=1 Tax=Glycine max RepID=I1LUX8_SOYBN	0	99.73	UniRef100_B9T364 NAC domain-containing protein, putative n=1 Tax=Ricinus communis RepID=B9T364_RICCO	4e-165	99.73	AT3G15510.1 | Symbols: ATNAC2, ANAC056, NARS1, NAC2 | NAC domain containing protein 2 | chr3:5243696-5245037 FORWARD LENGTH=364	1e-121	94.95	GO:0006355 GO:0007275	regulation of transcription, DNA-dependent; multicellular organismal development	GO:0003677 GO:0003700	DNA binding; sequence-specific DNA binding transcription factor activity	GO:0005634	nucleus	PF02365	No apical meristem (NAM) protein	NA	NA	NA	NA	NA	NA	NA	NA
Glyma12g35000	346	UniRef100_Q52QR2 NAC domain protein NAC4 n=1 Tax=Glycine max RepID=Q52QR2_SOYBN	0	99.71	UniRef100_Q52QR2 NAC domain protein NAC4 n=1 Tax=Glycine max RepID=Q52QR2_SOYBN	0	99.71	AT3G15500.1 | Symbols: ATNAC3, ANAC055, NAC055, NAC3 | NAC domain containing protein 3 | chr3:5234731-5235882 FORWARD LENGTH=317	2e-118	80.64	GO:0000165 GO:0006355 GO:0006612 GO:0007154 GO:0007165 GO:0007275 GO:0009409 GO:0009414 GO:0009611 GO:0009695 GO:0009723 GO:0009733 GO:0009737 GO:0009738 GO:0009753 GO:0009862 GO:0009863 GO:0009867 GO:0010363 GO:0030968 GO:0031348 GO:0042538 GO:0043069 GO:0050832	MAPK cascade; regulation of transcription, DNA-dependent; protein targeting to membrane; cell communication; signal transduction; multicellular organismal development; response to cold; response to water deprivation; response to wounding; jasmonic acid biosynthetic process; response to ethylene stimulus; response to auxin stimulus; response to abscisic acid stimulus; abscisic acid mediated signal…	GO:0003677 GO:0003700 GO:0005515	DNA binding; sequence-specific DNA binding transcription factor activity; protein binding	GO:0005634	nucleus	PF02365	No apical meristem (NAM) protein	NA	NA	NA	NA	NA	NA	NA	NA
Glyma12g35010	201	UniRef100_I1LUY0 Uncharacterized protein n=1 Tax=Glycine max RepID=I1LUY0_SOYBN	8e-146	99.5	UniRef100_B9T1A0 Transmembrane receptor, putative n=1 Tax=Ricinus communis RepID=B9T1A0_RICCO	5e-82	87.56	AT1G52900.1 | Symbols: | Toll-Interleukin-Resistance (TIR) domain family protein | chr1:19702211-19702916 REVERSE LENGTH=199	1e-62	78.11	GO:0006952 GO:0007165	defense response; signal transduction	NA	NA	GO:0005622 GO:0005737	intracellular; cytoplasm	PF01582	TIR domain	NA	NA	NA	NA	NA	NA	NA	NA
Glyma12g35020	1088	UniRef100_UPI000233CD0D UPI000233CD0D related cluster n=1 Tax=unknown RepID=UPI000233CD0D	0	99.91	UniRef100_O80386 COP1-Interacting Protein 7 (CIP7) n=3 Tax=Arabidopsis thaliana RepID=O80386_ARATH	0	99.82	AT4G27430.2 | Symbols: CIP7 | COP1-interacting protein 7 | chr4:13718817-13722736 FORWARD LENGTH=1058	0	99.82	GO:0009416 GO:0009718 GO:0015995 GO:0016117 GO:0045893	response to light stimulus; anthocyanin-containing compound biosynthetic process; chlorophyll biosynthetic process; carotenoid biosynthetic process; positive regulation of transcription, DNA-dependent	NA	NA	GO:0005634 GO:0005794 GO:0005886	nucleus; Golgi apparatus; plasma membrane	NA	NA	NA	NA	NA	NA	NA	NA	NA	NA
Glyma12g35030	186	UniRef100_I1LUY2 Uncharacterized protein n=1 Tax=Glycine max RepID=I1LUY2_SOYBN	5e-131	99.46	UniRef100_Q6T7D3 Fiber protein Fb34 n=1 Tax=Gossypium barbadense RepID=Q6T7D3_GOSBA	6e-102	99.46	AT4G27435.1 | Symbols: | Protein of unknown function (DUF1218) | chr4:13723903-13724872 FORWARD LENGTH=173	2e-89	92.47	GO:0008150 GO:0010413 GO:0045492	biological process; glucuronoxylan metabolic process; xylan biosynthetic process	GO:0003674	molecular function	GO:0005576	extracellular region	PF06749	Protein of unknown function (DUF1218)	NA	NA	NA	NA	NA	NA	NA	NA
Glyma12g35040	740	UniRef100_I1LUY3 Uncharacterized protein n=1 Tax=Glycine max RepID=I1LUY3_SOYBN	0	99.86	UniRef100_B9T7M5 WD-repeat protein, putative n=1 Tax=Ricinus communis RepID=B9T7M5_RICCO	0	85.41	AT3G15470.1 | Symbols: | Transducin/WD40 repeat-like superfamily protein | chr3:5216630-5219868 REVERSE LENGTH=883	0	85.27	GO:0007165	signal transduction	GO:0004871	signal transducer activity	GO:0005737 GO:0005834	cytoplasm; heterotrimeric G-protein complex	PF00400	WD domain, G-beta repeat	PTHR14221	WD REPEAT DOMAIN 44	KOG0283	WD40_repeat-containing_protein	NA	NA	NA	NA
Glyma12g35050	400	UniRef100_UPI00020819F9 UPI00020819F9 related cluster n=1 Tax=unknown RepID=UPI00020819F9	0	99.75	UniRef100_B9T7M6 Short-chain dehydrogenase, putative n=1 Tax=Ricinus communis RepID=B9T7M6_RICCO	0	98.75	AT5G54190.1 | Symbols: PORA | protochlorophyllide oxidoreductase A | chr5:21991183-21992773 REVERSE LENGTH=405	0	99.75	GO:0008152 GO:0009723 GO:0015995 GO:0055114	metabolic process; response to ethylene stimulus; chlorophyll biosynthetic process; oxidation-reduction process	GO:0000166 GO:0016491 GO:0016630	nucleotide binding; oxidoreductase activity; protochlorophyllide reductase activity	GO:0009507 GO:0009534 GO:0009941	chloroplast; chloroplast thylakoid; chloroplast envelope	PF00106	short chain dehydrogenase	PTHR24316 PTHR24316:SF100	FAMILY NOT NAMED;	KOG1208	Dehydrogenases_with_different_specificities_(related_to_short-chain_alcohol_dehydrogenases)	NA	NA	NA	NA
Glyma12g35060	406	UniRef100_I1LUY6 Uncharacterized protein n=1 Tax=Glycine max RepID=I1LUY6_SOYBN	0	99.75	UniRef100_B9T7M7 Catalytic, putative n=1 Tax=Ricinus communis RepID=B9T7M7_RICCO	0	99.75	AT1G52920.1 | Symbols: GCR2, GPCR | G protein coupled receptor | chr1:19709360-19711048 REVERSE LENGTH=410	0	99.75	GO:0009787 GO:0010231	regulation of abscisic acid mediated signaling pathway; maintenance of seed dormancy	GO:0003824 GO:0010427	catalytic activity; abscisic acid binding	GO:0005634 GO:0005886 GO:0019898	nucleus; plasma membrane; extrinsic to membrane	PF05147	Lanthionine synthetase C-like protein	PTHR12736 PTHR12736:SF4	LANC-LIKE PROTEIN; LANTHIONNE SYNTHETASE C 2 RELATED	KOG2787	Lanthionine_synthetase_C-like_protein_1	NA	NA	NA	NA
Glyma12g35070	255	UniRef100_C6THW8 Uncharacterized protein n=1 Tax=Glycine max RepID=C6THW8_SOYBN	0	99.61	UniRef100_D6BRF0 Stem-specific protein tsjt1, putative n=1 Tax=Jatropha curcas RepID=D6BRF0_9ROSI	9e-158	99.61	AT4G27450.1 | Symbols: | Aluminium induced protein with YGL and LRDR motifs | chr4:13727665-13728683 REVERSE LENGTH=250	3e-158	97.25	GO:0001666 GO:0008150 GO:0009862 GO:0010310	response to hypoxia; biological process; systemic acquired resistance, salicylic acid mediated signaling pathway; regulation of hydrogen peroxide metabolic process	GO:0005515	protein binding	GO:0005634 GO:0005829 GO:0005886 GO:0009506	nucleus; cytosol; plasma membrane; plasmodesma	PF12504 PF12481	Aluminium induced protein; Aluminium induced protein	PTHR11772	ASPARAGINE SYNTHETASE	NA	NA	NA	NA	NA	NA
Glyma12g35090	391	UniRef100_I1LUY9 Uncharacterized protein n=1 Tax=Glycine max RepID=I1LUY9_SOYBN	0	99.74	UniRef100_F4JXB6 CBS domain-containing protein n=1 Tax=Arabidopsis thaliana RepID=F4JXB6_ARATH	3e-113	99.23	AT5G53750.1 | Symbols: | CBS domain-containing protein | chr5:21817416-21818723 FORWARD LENGTH=408	6e-116	99.23	GO:0009611 GO:0009620 GO:0009695 GO:0009753	response to wounding; response to fungus; jasmonic acid biosynthetic process; response to jasmonic acid stimulus	GO:0003674	molecular function	NA	NA	NA	NA	NA	NA	KOG1764	5'-AMP-activated_protein_kinase,_gamma_subunit	NA	NA	NA	NA

## Sheet: Table S5
Supplementary Table 5: Gene annotation of the genes within qPD-1-1 , qPD-11-1, qPD-12-2 and qPD-12-3 from Soybase.
Descriptions of columns. Numbers indicated in column headers.
(1) GlymaID from Gmax version 1.1 release. For more information see http://phytozome.jgi.doe.gov/pz/portal.html#!info?alias=Org_Gmax. Only primary proteins were analyzed.
(2) Top Uniref100 BlastP Hit. Match determined via BLASTP of Glyma1.1 primary proteins against Uniref100 (version 11/26/2012). Minimum e-value score E<10-6 required. Percent coverage determined by dividing the top high scoring pair length by predicted protein length.
(3) Top Descriptive Uniref100 Blastp Hit (3). The BLAST report generated above (2) was parsed to eliminate uninformative hits. Hits including the words uncharacterized, putative, related, predicted, orf, expressed or containing Arabidopsis or Rice gene identifiers (AtXgXXXXX, OsXXgXXXXX) were ignored. Minimum e-value score E<10-6 required. Percent coverage determined by dividing the top high scor…
(4) Top TAIR10 Blastp Hit (4). Match determined via BLASTP of Glyma1.1 primary proteins against Arabidopsis thaliana proteins (TAIR10). Minimum e-value score E<10-6 required. Percent coverage determined by dividing the top high scoring pair length by predicted protein length.
(5) Gene Ontology Biological Process. GO Biological Process terms were assigned to each GlymaID using the GO terms associated with the Top TAIR10 Blastp Hit (4). The annotation information was obtained from TAIR v 10.
(6) Gene Ontology Molecular Function. GO Molecular Function terms were assigned to each GlymaID using the GO terms associated with the Top TAIR10 Blastp Hit (4). The annotation information was obtained from TAIR v 10.
(7) Gene Ontology Cellular Component. GO Cellular Component terms were assigned to each GlymaID using the GO terms associated with the Top TAIR10 Blastp Hit (4). The annotation information was obtained from TAIR v 10.
(8) PFAM IDs assigned by Phytozome. For more information see http://phytozome.jgi.doe.gov/pz/portal.html#!info?alias=Org_Gmax.
(9) PANTHER IDs assigned by Phytozome. For more information see http://phytozome.jgi.doe.gov/pz/portal.html#!info?alias=Org_Gmax.
(10) KOG IDs assigned by Phytozome. For more information see http://phytozome.jgi.doe.gov/pz/portal.html#!info?alias=Org_Gmax.
(11) EC IDs assigned by Phytozome. For more information see http://phytozome.jgi.doe.gov/pz/portal.html#!info?alias=Org_Gmax.
(12) KO IDs assigned by Phytozome. For more information see http://phytozome.jgi.doe.gov/pz/portal.html#!info?alias=Org_Gmax.
qPD-1-1
Glyma 1.1 ID (1)	Protein Length (AA)	Top Uniref100 Blastp Hit (2)	E-value (E<10-6)	% Coverage	Top Descriptive Uniref100 Blastp Hit (3)	E-value (E<10-6)	% Coverage	Top TAIR10 Blastp Hit (4)	E-value (E<10-6)	Coverage	Gene Ontology Biological Process IDs (5)	Gene Ontology Biological Process Descriptions	Gene Ontology Molecular Function IDs (6)	Gene Ontology Molecular Function Descriptions	Gene Ontology Cellular Component IDs (7)	Gene Ontology Cellular Component Descriptions	PFAM IDs (8)	PFAM_Descriptions	Panther IDs (9)	Panther_Descriptions	KOG IDs (10)	KOG_Desctiptions	EC IDs (11)	EC_Descriptions	KO IDs (12)	KO_Descriptions
Glyma01g44885	1101	UniRef100_I1LFT5 Uncharacterized protein n=1 Tax=Glycine max RepID=I1LFT5_SOYBN	0	95.73	UniRef100_C0SVH8 Acyl-CoA N-acyltransferase with RING/FYVE/PHD-type zinc finger protein (Fragment) n=1 Tax=Arabidopsis thaliana RepID=C0SVH8_ARATH	0	74.57	AT4G14920.1 | Symbols: | Acyl-CoA N-acyltransferase with RING/FYVE/PHD-type zinc finger protein | chr4:8531157-8535842 REVERSE LENGTH=1138	0	74.57	GO:0006355	regulation of transcription, DNA-dependent	GO:0003677 GO:0008270	DNA binding; zinc ion binding	GO:0005634	nucleus	PF00628	PHD-finger	PTHR24098 PTHR24098:SF48	FAMILY NOT NAMED;	NA	NA	NA	NA	NA	NA
Glyma01g44900	304	UniRef100_I1JAU1 Uncharacterized protein n=1 Tax=Glycine max RepID=I1JAU1_SOYBN	0	99.67	UniRef100_G7ID60 5'-nucleotidase surE n=1 Tax=Medicago truncatula RepID=G7ID60_MEDTR	5e-168	99.67	AT4G14930.1 | Symbols: | Survival protein SurE-like phosphatase/nucleotidase | chr4:8538831-8541205 FORWARD LENGTH=315	8e-126	98.36	NA	NA	GO:0003993 GO:0016787	acid phosphatase activity; hydrolase activity	GO:0005737 GO:0005829	cytoplasm; cytosol	PF01975	Survival protein SurE	NA	NA	NA	NA	3.1.3.5	5'-nucleotidase	K03787	5'-nucleotidase_[EC:3.1.3.5]
Glyma01g44910	572	UniRef100_I1JAU2 Uncharacterized protein n=1 Tax=Glycine max RepID=I1JAU2_SOYBN	0	99.83	UniRef100_G7K2D5 Heat shock 70 kDa protein n=1 Tax=Medicago truncatula RepID=G7K2D5_MEDTR	0	99.13	AT2G32120.2 | Symbols: HSP70T-2 | heat-shock protein 70T-2 | chr2:13651720-13653411 REVERSE LENGTH=563	0	99.65	GO:0006457 GO:0009408 GO:0009644 GO:0010286 GO:0042542	protein folding; response to heat; response to high light intensity; heat acclimation; response to hydrogen peroxide	GO:0005524	ATP binding	GO:0005737	cytoplasm	PF00012	Hsp70 protein	PTHR19375 PTHR19375:SF100	HEAT SHOCK PROTEIN 70KDA; SUBFAMILY NOT NAMED	KOG0101	Molecular_chaperones_HSP70/HSC70,_HSP70_superfamily	NA	NA	NA	NA
Glyma01g44920	426	UniRef100_I1JAU3 Uncharacterized protein n=1 Tax=Glycine max RepID=I1JAU3_SOYBN	0	99.77	UniRef100_B7FLS1 Transmembrane protein n=1 Tax=Medicago truncatula RepID=B7FLS1_MEDTR	0	98.83	AT4G14950.1 | Symbols: | SNARE associated Golgi protein family | chr4:8545517-8547722 FORWARD LENGTH=416	0	92.96	GO:0008150	biological process	GO:0003674	molecular function	GO:0005783 GO:0009507	endoplasmic reticulum; chloroplast	PF09335	SNARE associated Golgi protein	PTHR10281 PTHR10281:SF1	MEMBRANE ASSOCIATED PROGESTERONE RECEPTOR-RELATED; REPLICATION FACTOR A SUBUNIT-RELATED	KOG1109	Vacuole_membrane_protein_VMP1	NA	NA	NA	NA
Glyma01g44930	523	UniRef100_UPI00018C69A7 UPI00018C69A7 related cluster n=1 Tax=unknown RepID=UPI00018C69A7	0	99.81	UniRef100_G7K2C5 Hexose transporter n=1 Tax=Medicago truncatula RepID=G7K2C5_MEDTR	0	94.84	AT5G26340.1 | Symbols: MSS1, STP13, ATSTP13 | Major facilitator superfamily protein | chr5:9243851-9246994 REVERSE LENGTH=526	0	99.81	GO:0009414 GO:0009651 GO:0009737 GO:0015749 GO:0016310 GO:0043090	response to water deprivation; response to salt stress; response to abscisic acid stimulus; monosaccharide transport; phosphorylation; amino acid import	GO:0005351 GO:0005358 GO:0009679 GO:0015144 GO:0015145	sugar:hydrogen symporter activity; high-affinity hydrogen:glucose symporter activity; hexose:hydrogen symporter activity; carbohydrate transmembrane transporter activity; monosaccharide transmembrane transporter activity	GO:0005737 GO:0005886 GO:0009506 GO:0016020	cytoplasm; plasma membrane; plasmodesma; membrane	PF00083	Sugar (and other) transporter	PTHR24063 PTHR24063:SF214	FAMILY NOT NAMED;	KOG0254	Predicted_transporter_(major_facilitator_superfamily)	NA	NA	NA	NA
Glyma01g44940	181	UniRef100_I1JAU4 Uncharacterized protein n=1 Tax=Glycine max RepID=I1JAU4_SOYBN	2e-128	99.45	UniRef100_G7K2C2 Early nodulin-like protein n=1 Tax=Medicago truncatula RepID=G7K2C2_MEDTR	4e-95	98.34	AT5G26330.1 | Symbols: | Cupredoxin superfamily protein | chr5:9241614-9242635 REVERSE LENGTH=187	5e-58	93.92	GO:0010413 GO:0042546 GO:0044036 GO:0045492	glucuronoxylan metabolic process; cell wall biogenesis; cell wall macromolecule metabolic process; xylan biosynthetic process	GO:0005507 GO:0009055	copper ion binding; electron carrier activity	GO:0005886 GO:0031225	plasma membrane; anchored to membrane	PF02298	Plastocyanin-like domain	NA	NA	NA	NA	NA	NA	NA	NA
Glyma01g44950	802	UniRef100_I1JAU5 Uncharacterized protein n=1 Tax=Glycine max RepID=I1JAU5_SOYBN	0	99.88	UniRef100_G7K2B7 Chloride channel protein CLC-d n=1 Tax=Medicago truncatula RepID=G7K2B7_MEDTR	0	99.13	AT5G26240.1 | Symbols: CLC-D, ATCLC-D | chloride channel D | chr5:9189622-9194347 FORWARD LENGTH=792	0	99.13	GO:0006821 GO:0007155 GO:0009826 GO:0010038 GO:0010090 GO:0045010 GO:0048765 GO:0055085 GO:0071555	chloride transport; cell adhesion; unidimensional cell growth; response to metal ion; trichome morphogenesis; actin nucleation; root hair cell differentiation; transmembrane transport; cell wall organization	GO:0005216 GO:0005247 GO:0005253	ion channel activity; chloride transport; anion channel activity	GO:0005622 GO:0005802 GO:0016020	intracellular; trans-Golgi network; membrane	PF00571 PF00654	CBS domain; Voltage gated chloride channel	PTHR11689 PTHR11689:SF11	CHLORIDE CHANNEL; CHLORIDE CHANNEL	KOG0474	Cl-_channel_CLC-7_and_related_proteins_(CLC_superfamily)	NA	NA	NA	NA
Glyma01g44960	187	UniRef100_I1JAU6 Uncharacterized protein n=1 Tax=Glycine max RepID=I1JAU6_SOYBN	2e-129	99.47	UniRef100_Q1STP6 Harpin-induced 1 n=2 Tax=Medicago truncatula RepID=Q1STP6_MEDTR	5e-22	98.4	AT3G54200.1 | Symbols: | Late embryogenesis abundant (LEA) hydroxyproline-rich glycoprotein family | chr3:20065731-20066438 FORWARD LENGTH=235	5e-19	95.19	GO:0008150	biological process	GO:0003674	molecular function	GO:0005634 GO:0005886 GO:0009506 GO:0046658	nucleus; plasma membrane; plasmodesma; anchored to plasma membrane	PF03168	Late embryogenesis abundant protein	NA	NA	NA	NA	NA	NA	NA	NA
Glyma01g44970	707	UniRef100_I1JAU7 Uncharacterized protein n=1 Tax=Glycine max RepID=I1JAU7_SOYBN	0	99.86	UniRef100_G7IE13 Speckle-type POZ protein-like protein n=1 Tax=Medicago truncatula RepID=G7IE13_MEDTR	0	99.43	AT5G19330.1 | Symbols: ARIA | ARM repeat protein interacting with ABF2 | chr5:6508095-6512701 REVERSE LENGTH=710	0	99.29	GO:0000956 GO:0009651 GO:0009737 GO:0010187	nuclear-transcribed mRNA catabolic process; response to salt stress; response to abscisic acid stimulus; negative regulation of seed germination	GO:0005515	protein binding	GO:0005634 GO:0005737 GO:0005886	nucleus; cytoplasm; plasma membrane	PF00514 PF00651	Armadillo/beta-catenin-like repeat; BTB/POZ domain	PTHR23315	BETA CATENIN-RELATED ARMADILLO REPEAT-CONTAINING	NA	NA	NA	NA	NA	NA
Glyma01g44980	334	UniRef100_I1JAU8 Uncharacterized protein n=1 Tax=Glycine max RepID=I1JAU8_SOYBN	0	99.7	UniRef100_G7K2A9 Neutral cholesterol ester hydrolase n=1 Tax=Medicago truncatula RepID=G7K2A9_MEDTR	2e-163	98.8	AT1G47480.1 | Symbols: | alpha/beta-Hydrolases superfamily protein | chr1:17417623-17419296 FORWARD LENGTH=314	6e-75	97.31	GO:0008152 GO:0048765	metabolic process; root hair cell differentiation	GO:0016787	hydrolase activity	GO:0005634	nucleus	PF07859	alpha/beta hydrolase fold	PTHR23024 PTHR23024:SF10	MEMBER OF 'GDXG' FAMILY OF LIPOLYTIC ENZYMES; CARBOXYLESTERASE-RELATED	KOG1515	Arylacetamide_deacetylase	NA	NA	NA	NA
Glyma01g44990	172	UniRef100_I1JAU9 Uncharacterized protein n=1 Tax=Glycine max RepID=I1JAU9_SOYBN	1e-121	99.42	UniRef100_G7K2A9 Neutral cholesterol ester hydrolase n=1 Tax=Medicago truncatula RepID=G7K2A9_MEDTR	4e-76	84.88	AT1G47480.1 | Symbols: | alpha/beta-Hydrolases superfamily protein | chr1:17417623-17419296 FORWARD LENGTH=314	4e-27	80.81	GO:0008152 GO:0048765	metabolic process; root hair cell differentiation	GO:0016787	hydrolase activity	GO:0005634	nucleus	PF07859	alpha/beta hydrolase fold	PTHR23024 PTHR23024:SF10	MEMBER OF 'GDXG' FAMILY OF LIPOLYTIC ENZYMES; CARBOXYLESTERASE-RELATED	NA	NA	NA	NA	NA	NA
Glyma01g45000	321	UniRef100_I1JAV0 Uncharacterized protein n=1 Tax=Glycine max RepID=I1JAV0_SOYBN	0	99.69	UniRef100_Q5NUF4 2-Hydroxyisoflavanone dehydratase n=1 Tax=Glycyrrhiza echinata RepID=Q5NUF4_GLYEC	3e-128	96.26	AT1G47480.1 | Symbols: | alpha/beta-Hydrolases superfamily protein | chr1:17417623-17419296 FORWARD LENGTH=314	5e-83	97.51	GO:0008152 GO:0048765	metabolic process; root hair cell differentiation	GO:0016787	hydrolase activity	GO:0005634	nucleus	PF07859	alpha/beta hydrolase fold	PTHR23024 PTHR23024:SF10	MEMBER OF 'GDXG' FAMILY OF LIPOLYTIC ENZYMES; CARBOXYLESTERASE-RELATED	KOG1515	Arylacetamide_deacetylase	NA	NA	NA	NA
Glyma01g45020	320	UniRef100_Q5NUF3 2-hydroxyisoflavanone dehydratase n=1 Tax=Glycine max RepID=Q5NUF3_SOYBN	0	99.69	UniRef100_Q5NUF3 2-hydroxyisoflavanone dehydratase n=1 Tax=Glycine max RepID=Q5NUF3_SOYBN	0	99.69	AT1G47480.1 | Symbols: | alpha/beta-Hydrolases superfamily protein | chr1:17417623-17419296 FORWARD LENGTH=314	5e-79	98.75	GO:0008152 GO:0048765	metabolic process; root hair cell differentiation	GO:0016787	hydrolase activity	GO:0005634	nucleus	PF07859	alpha/beta hydrolase fold	PTHR23024 PTHR23024:SF10	MEMBER OF 'GDXG' FAMILY OF LIPOLYTIC ENZYMES; CARBOXYLESTERASE-RELATED	KOG1515	Arylacetamide_deacetylase	NA	NA	NA	NA
Glyma01g45030	579	UniRef100_B4Y5J7 Kinase-associated protein phosphatase 2 n=1 Tax=Glycine max RepID=B4Y5J7_SOYBN	0	99.83	UniRef100_B4Y5J7 Kinase-associated protein phosphatase 2 n=1 Tax=Glycine max RepID=B4Y5J7_SOYBN	0	99.83	AT5G19280.1 | Symbols: KAPP, RAG1 | kinase associated protein phosphatase | chr5:6488450-6493182 FORWARD LENGTH=581	0	93.78	GO:0006396 GO:0006470 GO:0007165 GO:0009934 GO:0016310 GO:0022402 GO:0042742	RNA processing; protein dephosphorylation; signal transduction; regulation of meristem structural organization; phosphorylation; cell cycle process; defense response to bacterium	GO:0003824 GO:0004721 GO:0004722 GO:0005515 GO:0019901	catalytic activity; phosphoprotein phosphatase activity; protein serine/threonine phosphatase activity; protein binding; protein kinase binding	GO:0005576 GO:0005886 GO:0008287	extracellular region; plasma membrane; protein serine/threonine phosphatase complex	PF00498 PF00481	FHA domain; Protein phosphatase 2C	PTHR13832 PTHR13832:SF10	PROTEIN PHOSPHATASE 2C; PP2C PROTEIN PHOSPHATASE RELATED	KOG0698	Serine/threonine_protein_phosphatase	3.1.3.16	Serine/threonine_specific_protein_phosphatase	K01090	protein_phosphatase_[EC:3.1.3.16]
Glyma01g45040	236	UniRef100_I1JAV4 Uncharacterized protein n=1 Tax=Glycine max RepID=I1JAV4_SOYBN	2e-166	95.76	UniRef100_Q6NMR8 Protein FANTASTIC FOUR 3 n=1 Tax=Arabidopsis thaliana RepID=FAF3_ARATH	9e-20	44.49	AT5G19260.1 | Symbols: | Protein of unknown function (DUF3049) | chr5:6479494-6480360 REVERSE LENGTH=288	2e-22	44.49	NA	NA	NA	NA	GO:0005634	nucleus	PF11250	Protein of unknown function (DUF3049)	NA	NA	NA	NA	NA	NA	NA	NA
Glyma01g45050	199	UniRef100_C6TFL8 Uncharacterized protein n=1 Tax=Glycine max RepID=C6TFL8_SOYBN	1e-140	99.5	UniRef100_B7FGN4 GPI-anchored protein, putative n=1 Tax=Medicago truncatula RepID=B7FGN4_MEDTR	2e-105	99.5	AT3G06035.1 | Symbols: | Glycoprotein membrane precursor GPI-anchored | chr3:1823172-1824110 REVERSE LENGTH=200	1e-71	85.93	GO:0008150 GO:0010075	biological process; regulation of meristem growth	GO:0003674	molecular function	GO:0005886 GO:0031225	plasma membrane; anchored to membrane	NA	NA	NA	NA	NA	NA	NA	NA	NA	NA
Glyma01g45060	131	UniRef100_C6F117 Putative ribosomal protein S15 n=1 Tax=Glycine max RepID=C6F117_SOYBN	1e-89	99.24	UniRef100_I3NML3 40S ribosomal protein S15C n=3 Tax=Euphorbiaceae RepID=I3NML3_HEVBR	2e-89	99.24	AT5G59850.1 | Symbols: | Ribosomal protein S8 family protein | chr5:24112499-24113084 REVERSE LENGTH=130	3e-91	99.24	GO:0001510 GO:0006412 GO:0009664 GO:0042545	RNA methylation; translation; plant-type cell wall organization; cell wall modification	GO:0003735	structural constituent of ribosome	GO:0005618 GO:0005622 GO:0005840 GO:0009507 GO:0016020 GO:0022627	cell wall; intracellular; ribosome; chloroplast; membrane; cytosolic small ribosomal subunit	PF00410	Ribosomal protein S8	PTHR11758	30S RIBOSOMAL PROTEIN S8	KOG1754	40S_ribosomal_protein_S15/S22	NA	NA	K02957	small_subunit_ribosomal_protein_S15Ae
Glyma01g45070	737	UniRef100_I1JAV7 Uncharacterized protein n=1 Tax=Glycine max RepID=I1JAV7_SOYBN	0	99.86	UniRef100_I6ZZ25 HD-1A n=1 Tax=Gossypium hirsutum RepID=I6ZZ25_GOSHI	0	99.59	AT4G21750.2 | Symbols: ATML1 | Homeobox-leucine zipper family protein / lipid-binding START domain-containing protein | chr4:11556965-11560243 FORWARD LENGTH=762	0	99.46	GO:0006355 GO:0006473 GO:0009793 GO:0009913 GO:0010027 GO:0010075 GO:0010228 GO:0016226 GO:0048481 GO:0048825	regulation of transcription, DNA-dependent; protein acetylation; embryo development ending in seed dormancy; epidermal cell differentiation; thylakoid membrane organization; regulation of meristem growth; vegetative to reproductive phase transition of meristem; iron-sulfur cluster assembly; ovule development; cotyledon development	GO:0003677 GO:0003700 GO:0043565	DNA binding; sequence-specific DNA binding transcription factor activity; sequence-specific DNA binding	GO:0005634	nucleus	PF01852 PF00046	START domain; Homeobox domain	PTHR24325 PTHR24325:SF193	FAMILY NOT NAMED;	KOG0484	Transcription_factor_PHOX2/ARIX,_contains_HOX_domain	NA	NA	K09338	homeobox-leucine_zipper_protein
Glyma01g45080	600	UniRef100_I1JAV8 Uncharacterized protein (Fragment) n=1 Tax=Glycine max RepID=I1JAV8_SOYBN	0	96.33	UniRef100_G7K110 COBRA-like protein n=1 Tax=Medicago truncatula RepID=G7K110_MEDTR	0	95.5	AT4G27110.1 | Symbols: COBL11 | COBRA-like protein 11 precursor | chr4:13599236-13601521 REVERSE LENGTH=668	0	94.67	GO:0006944 GO:0008150	cellular membrane fusion; biological process	NA	NA	GO:0005886 GO:0031225	plasma membrane; anchored to membrane	PF04833	COBRA-like protein	NA	NA	NA	NA	NA	NA	NA	NA
Glyma01g45110	554	UniRef100_I1JAV9 Pectinesterase n=2 Tax=Glycine max RepID=I1JAV9_SOYBN	0	99.82	UniRef100_I1JAV9 Pectinesterase n=2 Tax=Glycine max RepID=I1JAV9_SOYBN	0	99.82	AT1G11580.1 | Symbols: ATPMEPCRA, PMEPCRA | methylesterase PCR A | chr1:3888730-3890649 FORWARD LENGTH=557	0	99.1	GO:0042545 GO:0052541 GO:0052546	cell wall modification; plant-type cell wall cellulose metabolic process; cell wall pectin metabolic process	GO:0004857 GO:0030599	enzyme inhibitor activity; pectinesterase activity	GO:0005618 GO:0005774 GO:0005829 GO:0009505	cell wall; vacuolar membrane; cytosol; plant-type cell wall	PF01095 PF04043	Pectinesterase; Plant invertase/pectin methylesterase inhibitor	PTHR22931 PTHR22931:SF5	PHOSPHOENOLPYRUVATE DIKINASE-RELATED; METHYLESTERASE INHIBITOR-RELATED	NA	NA	NA	NA	NA	NA
Glyma01g45125	204	UniRef100_UPI0002336EAD UPI0002336EAD related cluster n=1 Tax=unknown RepID=UPI0002336EAD	6e-150	99.51	UniRef100_B9DFM7 AT4G21215 protein n=1 Tax=Arabidopsis thaliana RepID=B9DFM7_ARATH	2e-21	73.53	AT4G21215.2 | Symbols: | unknown protein; Has 35333 Blast hits to 34131 proteins in 2444 species: Archae - 798; Bacteria - 22429; Metazoa - 974; Fungi - 991; Plants - 531; Viruses - 0; Other Eukaryotes - 9610 (source: NCBI BLink). | chr4:11310890-11313421 REVERSE LENGTH=199	5e-24	73.53	NA	NA	NA	NA	GO:0005634	nucleus	NA	NA	NA	NA	NA	NA	NA	NA	NA	NA
Glyma01g45140	179	UniRef100_I1JAW1 Uncharacterized protein n=1 Tax=Glycine max RepID=I1JAW1_SOYBN	1e-97	81.01	UniRef100_Q6RY60 Hin1-like protein (Fragment) n=1 Tax=Solanum tuberosum RepID=Q6RY60_SOLTU	4e-10	77.09	AT4G05220.1 | Symbols: | Late embryogenesis abundant (LEA) hydroxyproline-rich glycoprotein family | chr4:2685104-2685784 REVERSE LENGTH=226	3e-11	71.51	GO:0008150	biological process	GO:0003674	molecular function	GO:0005886	plasma membrane	PF03168	Late embryogenesis abundant protein	NA	NA	NA	NA	NA	NA	NA	NA
Glyma01g45151	288	UniRef100_UPI0002336EAE UPI0002336EAE related cluster n=1 Tax=unknown RepID=UPI0002336EAE	0	97.92	UniRef100_A2Q2M3 Trimeric LpxA-like n=1 Tax=Medicago truncatula RepID=A2Q2M3_MEDTR	8e-151	95.49	AT4G21220.1 | Symbols: | Trimeric LpxA-like enzymes superfamily protein | chr4:11316978-11319067 REVERSE LENGTH=304	3e-123	97.92	GO:2001289	lipid X metabolic process	GO:0016740 GO:0043764	transferase activity; UDP-3-O-[3-hydroxymyristoyl] glucosamine N-acyltransferase activity	GO:0005737 GO:0005739	cytoplasm; mitochondrion	PF00132	Bacterial transferase hexapeptide (three repeats)	PTHR22572 PTHR22572:SF41	SUGAR-1-PHOSPHATE GUANYL TRANSFERASE; BACTERIAL TRANSFERASE HEXAPEPTIDE REPEAT-CONTAININ	NA	NA	NA	NA	NA	NA
Glyma01g45160	635	UniRef100_UPI000233C3E8 UPI000233C3E8 related cluster n=1 Tax=unknown RepID=UPI000233C3E8	0	96.85	UniRef100_G7K105 Cysteine-rich receptor-like protein kinase n=1 Tax=Medicago truncatula RepID=G7K105_MEDTR	0	99.69	AT4G23180.1 | Symbols: CRK10, RLK4 | cysteine-rich RLK (RECEPTOR-like protein kinase) 10 | chr4:12138171-12140780 FORWARD LENGTH=669	0	94.96	GO:0006468 GO:0006995	protein phosphorylation; cellular response to nitrogen starvation	GO:0004672 GO:0004674 GO:0004713 GO:0005524 GO:0016301 GO:0016772	protein kinase activity; protein serine/threonine kinase activity; protein tyrosine kinase activity; ATP binding; kinase activity; transferase activity, transferring phosphorus-containing groups	GO:0005886	plasma membrane	PF01657 PF07714	Domain of unknown function DUF26; Protein tyrosine kinase	PTHR24420 PTHR24420:SF430	FAMILY NOT NAMED; SUBFAMILY NOT NAMED	KOG1187	Serine/threonine_protein_kinase	NA	NA	NA	NA
Glyma01g45171	666	UniRef100_G7K104 Cysteine-rich receptor-like protein kinase n=1 Tax=Medicago truncatula RepID=G7K104_MEDTR	0	95.8	UniRef100_G7K104 Cysteine-rich receptor-like protein kinase n=1 Tax=Medicago truncatula RepID=G7K104_MEDTR	0	95.8	AT4G23180.1 | Symbols: CRK10, RLK4 | cysteine-rich RLK (RECEPTOR-like protein kinase) 10 | chr4:12138171-12140780 FORWARD LENGTH=669	4e-168	95.65	GO:0006468 GO:0006995	protein phosphorylation; cellular response to nitrogen starvation	GO:0004672 GO:0004674 GO:0004713 GO:0005524 GO:0016301 GO:0016772	protein kinase activity; protein serine/threonine kinase activity; protein tyrosine kinase activity; ATP binding; kinase activity; transferase activity, transferring phosphorus-containing groups	GO:0005886	plasma membrane	PF07714 PF01657	Protein tyrosine kinase; Domain of unknown function DUF26	PTHR24420 PTHR24420:SF430	FAMILY NOT NAMED; SUBFAMILY NOT NAMED	KOG1187	Serine/threonine_protein_kinase	NA	NA	NA	NA
Glyma01g45191	414	UniRef100_I1LFQ7 Uncharacterized protein n=1 Tax=Glycine max RepID=I1LFQ7_SOYBN	5e-100	99.52	UniRef100_B9S7W1 Pinin, putative n=1 Tax=Ricinus communis RepID=B9S7W1_RICCO	9e-23	13.04	AT4G33740.3 | Symbols: | unknown protein; FUNCTIONS IN: molecular_function unknown; INVOLVED IN: biological_process unknown; LOCATED IN: cellular_component unknown; BEST Arabidopsis thaliana protein match is: unknown protein (TAIR:AT4G37820.1); Has 138092 Blast hits to 73110 proteins in 2951 species: Archae - 732; Bacteria - 17903; Metazoa - 48520; Fungi - 16808; Plants - 7078; Viruses - 1044; Ot…	1e-18	12.32	GO:0000394 GO:0008150 GO:0009086	RNA splicing, via endonucleolytic cleavage and ligation; biological process; methionine biosynthetic process	GO:0003674	molecular function	GO:0005634 GO:0005768 GO:0005794 GO:0005802	nucleus; endosome; Golgi apparatus; trans-Golgi network	NA	NA	NA	NA	NA	NA	NA	NA	NA	NA
Glyma01g45200	417	UniRef100_I1JAW8 Uncharacterized protein n=1 Tax=Glycine max RepID=I1JAW8_SOYBN	0	99.76	UniRef100_Q7XZV9 Expressed protein n=1 Tax=Oryza sativa Japonica Group RepID=Q7XZV9_ORYSJ	7e-121	99.28	AT1G10020.1 | Symbols: | Protein of unknown function (DUF1005) | chr1:3269939-3271732 REVERSE LENGTH=461	1e-122	99.28	GO:0008150	biological process	GO:0003674	molecular function	GO:0005634	nucleus	PF06219	Protein of unknown function (DUF1005)	NA	NA	NA	NA	NA	NA	NA	NA
Glyma01g45220	2469	UniRef100_UPI0002337B17 UPI0002337B17 related cluster n=1 Tax=unknown RepID=UPI0002337B17	0	99.96	UniRef100_F8S1A1 Target of rapamycin n=1 Tax=Eutrema halophilum RepID=F8S1A1_THEHA	0	99.96	AT1G50030.1 | Symbols: TOR | target of rapamycin | chr1:18522626-18539619 REVERSE LENGTH=2481	0	99.96	GO:0000911 GO:0007062 GO:0007131 GO:0007155 GO:0009303 GO:0009407 GO:0009790 GO:0009791 GO:0009793 GO:0009880 GO:0009887 GO:0009888 GO:0010072 GO:0010090 GO:0010228 GO:0010431 GO:0010507 GO:0010638 GO:0030307 GO:0033044 GO:0040019 GO:0042138 GO:0045010 GO:0045132 GO:0045595 GO:0045893 GO:0048316 GO:0048765 GO:0051301 GO:0071555 GO:2000234	cytokinesis by cell plate formation; sister chromatid cohesion; reciprocal meiotic recombination; cell adhesion; rRNA transcription; toxin catabolic process; embryo development; post-embryonic development; embryo development ending in seed dormancy; embryonic pattern specification; organ morphogenesis; tissue development; primary shoot apical meristem specification; trichome morphogenesis; vegeta…	GO:0000975 GO:0005515 GO:0016303 GO:0016772 GO:0016773 GO:0042802 GO:0043621	regulatory region DNA binding; protein binding; 1-phosphatidylinositol-3-kinase activity; transferase activity, transferring phosphorus-containing groups; phosphotransferase activity, alcohol group as acceptor; identical protein binding; protein self-association	GO:0005634 GO:0005737 GO:0005886	nucleus; cytoplasm; plasma membrane	PF11865 PF08771 PF02260 PF02259 PF00454	Domain of unknown function (DUF3385); Rapamycin binding domain; FATC domain; FAT domain; Phosphatidylinositol 3- and 4-kinase	PTHR11139 PTHR11139:SF9	ATAXIA TELANGIECTASIA MUTATED (ATM)-RELATED; PHOSPHATIDYLINOSITOL 3-KINASE TOR1	KOG0891	DNA-dependent_protein_kinase	NA	NA	K07203	FKBP12-rapamycin_complex-associated_protein
Glyma01g45230	187	UniRef100_I1JAX0 Uncharacterized protein n=1 Tax=Glycine max RepID=I1JAX0_SOYBN	4e-132	99.47	UniRef100_Q10PK0 Expressed protein n=1 Tax=Oryza sativa Japonica Group RepID=Q10PK0_ORYSJ	4e-25	54.01	AT4G33780.1 | Symbols: | FUNCTIONS IN: molecular_function unknown; INVOLVED IN: biological_process unknown; LOCATED IN: chloroplast; EXPRESSED IN: 24 plant structures; EXPRESSED DURING: 15 growth stages; BEST Arabidopsis thaliana protein match is: short hypocotyl in white light1 (TAIR:AT1G69935.1); Has 40 Blast hits to 40 proteins in 10 species: Archae - 0; Bacteria - 0; Metazoa - 0; Fungi - 0; P…	3e-47	58.29	GO:0008150	biological process	GO:0003674	molecular function	GO:0009507	chloroplast	NA	NA	NA	NA	NA	NA	NA	NA	NA	NA
Glyma01g45241	532	UniRef100_I1JAX1 Uncharacterized protein n=1 Tax=Glycine max RepID=I1JAX1_SOYBN	0	99.81	UniRef100_E5GBH3 Sterol regulatory element-binding protein site 2 protease n=1 Tax=Cucumis melo subsp. melo RepID=E5GBH3_CUCME	0	88.91	AT1G17870.1 | Symbols: ATEGY3, EGY3 | ethylene-dependent gravitropism-deficient and yellow-green-like 3 | chr1:6150036-6152185 REVERSE LENGTH=573	0	93.42	GO:0006457 GO:0009408 GO:0009644 GO:0042542	protein folding; response to heat; response to high light intensity; response to hydrogen peroxide	NA	NA	GO:0005739	mitochondrion	NA	NA	NA	NA	NA	NA	NA	NA	NA	NA
Glyma01g45250	137	UniRef100_I1JAX2 Uncharacterized protein n=1 Tax=Glycine max RepID=I1JAX2_SOYBN	2e-96	99.27	UniRef100_G7K0Z2 Thymocyte nuclear protein n=1 Tax=Medicago truncatula RepID=G7K0Z2_MEDTR	4e-77	97.08	AT2G14660.1 | Symbols: | unknown protein; CONTAINS InterPro DOMAIN/s: Uncharacterised protein family UPF0310 (InterPro:IPR002740); Has 2761 Blast hits to 2761 proteins in 686 species: Archae - 5; Bacteria - 1143; Metazoa - 73; Fungi - 78; Plants - 42; Viruses - 0; Other Eukaryotes - 1420 (source: NCBI BLink). | chr2:6272506-6272982 FORWARD LENGTH=158	3e-63	97.08	GO:0008150	biological process	GO:0003674	molecular function	GO:0005634	nucleus	PF01878	Protein of unknown function DUF55	PTHR14087 PTHR14087:SF4	UNCHARACTERIZED; UNCHARACTERIZED	KOG3383	Uncharacterized_conserved_protein	NA	NA	NA	NA
Glyma01g45260	66	UniRef100_I1JAX3 Uncharacterized protein n=1 Tax=Glycine max RepID=I1JAX3_SOYBN	1e-35	98.48	NA	NA	NA	AT3G19660.1 | Symbols: | unknown protein; Has 16 Blast hits to 16 proteins in 6 species: Archae - 0; Bacteria - 0; Metazoa - 0; Fungi - 0; Plants - 16; Viruses - 0; Other Eukaryotes - 0 (source: NCBI BLink). | chr3:6825678-6825872 REVERSE LENGTH=64	6e-13	84.85	GO:0008150	biological process	GO:0003674	molecular function	GO:0005739	mitochondrion	NA	NA	NA	NA	NA	NA	NA	NA	NA	NA
Glyma01g45270	92	UniRef100_C6TFE6 Putative uncharacterized protein n=1 Tax=Glycine max RepID=C6TFE6_SOYBN	1e-53	92.39	UniRef100_B9R9P7 40S ribosomal protein S20, putative n=1 Tax=Ricinus communis RepID=B9R9P7_RICCO	1e-51	92.39	AT5G62300.2 | Symbols: | Ribosomal protein S10p/S20e family protein | chr5:25021388-25022235 REVERSE LENGTH=124	7e-53	92.39	GO:0006412	translation	GO:0003723 GO:0003735	RNA binding; structural constituent of ribosome	GO:0005618 GO:0005622 GO:0005840 GO:0009507 GO:0015935 GO:0022627	cell wall; intracellular; ribosome; chloroplast; small ribosomal subunit; cytosolic small ribosomal subunit	PF00338	Ribosomal protein S10p/S20e	PTHR11700 PTHR11700:SF3	30S RIBOSOMAL PROTEIN S10 FAMILY MEMBER; 30S RIBOSOMAL PROTEIN S10P	KOG0900	40S_ribosomal_protein_S20	NA	NA	NA	NA
Glyma01g45280	194	UniRef100_I1JAX5 Uncharacterized protein n=1 Tax=Glycine max RepID=I1JAX5_SOYBN	1e-101	75.77	NA	NA	NA	NA	NA	NA	NA	NA	NA	NA	NA	NA	NA	NA	NA	NA	NA	NA	NA	NA	NA	NA
Glyma01g45290	394	UniRef100_I1JAX6 Uncharacterized protein n=1 Tax=Glycine max RepID=I1JAX6_SOYBN	0	99.75	UniRef100_G7K0Y3 Magnesium transporter n=1 Tax=Medicago truncatula RepID=G7K0Y3_MEDTR	0	97.46	AT3G19640.1 | Symbols: MGT4, MRS2-3 | magnesium transporter 4 | chr3:6820969-6823104 FORWARD LENGTH=484	0	94.67	GO:0009644 GO:0030001 GO:0042542 GO:0055085	response to high light intensity; metal ion transport; response to hydrogen peroxide; transmembrane transport	GO:0015095 GO:0046873	magnesium ion transmembrane transporter activity; metal ion transmembrane transporter activity	GO:0005634 GO:0005886 GO:0016020	nucleus; plasma membrane; membrane	PF01544	CorA-like Mg2+ transporter protein; ;	PTHR13890	RNA SPLICING PROTEIN MRS2, MITOCHONDRIAL	KOG2662	Magnesium_transporters:_CorA_family	NA	NA	NA	NA
Glyma01g45310	177	UniRef100_C6T6B3 Uncharacterized protein n=1 Tax=Glycine max RepID=C6T6B3_SOYBN	1e-122	97.18	NA	NA	NA	AT4G33800.1 | Symbols: | unknown protein; Has 30201 Blast hits to 17322 proteins in 780 species: Archae - 12; Bacteria - 1396; Metazoa - 17338; Fungi - 3422; Plants - 5037; Viruses - 0; Other Eukaryotes - 2996 (source: NCBI BLink). | chr4:16210404-16211307 REVERSE LENGTH=170	3e-24	85.88	GO:0008150	biological process	GO:0003674	molecular function	GO:0005634	nucleus	NA	NA	NA	NA	NA	NA	NA	NA	NA	NA
Glyma01g45320	107	UniRef100_I1JAY1 Uncharacterized protein n=1 Tax=Glycine max RepID=I1JAY1_SOYBN	7e-59	99.07	UniRef100_Q8L8M2 Adhesive/proline-rich protein homolog n=1 Tax=Arabidopsis thaliana RepID=Q8L8M2_ARATH	3e-12	96.26	NA	NA	NA	NA	NA	NA	NA	NA	NA	NA	NA	NA	NA	NA	NA	NA	NA	NA	NA
Glyma01g45330	654	UniRef100_I1JAY2 Uncharacterized protein n=1 Tax=Glycine max RepID=I1JAY2_SOYBN	0	99.85	UniRef100_Q75KQ9 Expressed protein n=1 Tax=Oryza sativa Japonica Group RepID=Q75KQ9_ORYSJ	8e-154	95.41	AT2G14680.3 | Symbols: MEE13 | myosin heavy chain-related | chr2:6278256-6283766 FORWARD LENGTH=629	0	97.55	GO:0008284 GO:0009793	positive regulation of cell proliferation; embryo development ending in seed dormancy	GO:0003674	molecular function	GO:0005737	cytoplasm	NA	NA	NA	NA	NA	NA	NA	NA	NA	NA
Glyma01g45345	809	UniRef100_I1LFP9 Uncharacterized protein n=1 Tax=Glycine max RepID=I1LFP9_SOYBN	0	80.22	UniRef100_G7K0W3 DNA polymerase IV n=1 Tax=Medicago truncatula RepID=G7K0W3_MEDTR	0	80.47	AT1G49980.1 | Symbols: | DNA/RNA polymerases superfamily protein | chr1:18508026-18512111 FORWARD LENGTH=671	0	75.9	GO:0006281	DNA repair	GO:0003684 GO:0003887	damaged DNA binding; DNA-directed DNA polymerase activity	GO:0005737 GO:0016020	cytoplasm; membrane	PF00817 PF11799	impB/mucB/samB family; impB/mucB/samB family C-terminal	PTHR11076 PTHR11076:SF12	DNA REPAIR POLYMERASE UMUC / TRANSFERASE FAMILY MEMBER; MG360-RELATED	KOG2094	Predicted_DNA_damage_inducible_protein	NA	NA	NA	NA
Glyma01g45360	276	UniRef100_I1JAY6 Uncharacterized protein (Fragment) n=1 Tax=Glycine max RepID=I1JAY6_SOYBN	0	100	UniRef100_G7K0W5 Ribosomal RNA large subunit methyltransferase N n=2 Tax=Medicago truncatula RepID=G7K0W5_MEDTR	2e-110	89.86	AT3G19630.1 | Symbols: | Radical SAM superfamily protein | chr3:6818676-6820674 REVERSE LENGTH=372	3e-96	89.86	GO:0006364 GO:0006396 GO:0022402	rRNA processing; RNA processing; cell cycle process	GO:0003824 GO:0008173 GO:0051536	catalytic activity; RNA methyltransferase activity; iron-sulfur cluster binding	GO:0005737	cytoplasm	NA	NA	NA	NA	NA	NA	NA	NA	NA	NA
Glyma01g45370	113	UniRef100_I1JAY7 Uncharacterized protein n=1 Tax=Glycine max RepID=I1JAY7_SOYBN	5e-75	99.12	UniRef100_G7K0W7 EPIDERMAL PATTERNING FACTOR-like protein n=1 Tax=Medicago truncatula RepID=G7K0W7_MEDTR	1e-17	54.87	AT1G80133.1 | Symbols: | unknown protein; LOCATED IN: endomembrane system; Has 154 Blast hits to 154 proteins in 15 species: Archae - 0; Bacteria - 0; Metazoa - 0; Fungi - 0; Plants - 154; Viruses - 0; Other Eukaryotes - 0 (source: NCBI BLink). | chr1:30143868-30144255 REVERSE LENGTH=99	3e-12	53.1	NA	NA	NA	NA	NA	NA	NA	NA	NA	NA	NA	NA	NA	NA	NA	NA
Glyma01g45380	644	UniRef100_I1JAY8 Uncharacterized protein n=1 Tax=Glycine max RepID=I1JAY8_SOYBN	0	97.2	UniRef100_P93484 Vacuolar-sorting receptor 1 n=1 Tax=Pisum sativum RepID=VSR1_PEA	0	97.2	AT2G14740.2 | Symbols: ATVSR3, VSR3, VSR2;2, BP80-2;2 | vaculolar sorting receptor 3 | chr2:6308895-6312303 FORWARD LENGTH=628	0	93.94	GO:0006623 GO:0006886	protein targeting to vacuole; intracellular protein transport	GO:0005509	calcium ion binding	GO:0005768 GO:0005794 GO:0005802 GO:0005887 GO:0016020 GO:0017119	endosome; Golgi apparatus; trans-Golgi network; integral to plasma membrane; membrane; Golgi transport complex	PF02225	PA domain	PTHR22765 PTHR22765:SF8	RING FINGER AND PROTEASE ASSOCIATED DOMAIN-CONTAINING; VSR-2 (VACUOLAR SORTING RECEPTOR 2), CALCIUM ION B	NA	NA	NA	NA	NA	NA
Glyma01g45390	109	UniRef100_I1JAY9 Uncharacterized protein n=1 Tax=Glycine max RepID=I1JAY9_SOYBN	8e-73	99.08	NA	NA	NA	NA	NA	NA	NA	NA	NA	NA	NA	NA	NA	NA	NA	NA	NA	NA	NA	NA	NA	NA
Glyma01g45400	141	UniRef100_C6SX04 Uncharacterized protein n=1 Tax=Glycine max RepID=C6SX04_SOYBN	4e-98	99.29	UniRef100_G7K0X4 Histone deacetylase n=1 Tax=Medicago truncatula RepID=G7K0X4_MEDTR	3e-59	95.74	AT2G14830.2 | Symbols: | Regulator of Vps4 activity in the MVB pathway protein | chr2:6362524-6363893 FORWARD LENGTH=146	5e-54	85.11	GO:0008150	biological process	GO:0008270	zinc ion binding	GO:0005634 GO:0005737	nucleus; cytoplasm	PF02148	Zn-finger in ubiquitin-hydrolases and other protein	PTHR10625 PTHR10625:SF25	HISTONE DEACETYLASE; HISTONE DEACETYLASE 6	NA	NA	NA	NA	NA	NA
Glyma01g45410	484	UniRef100_UPI0002336EB5 UPI0002336EB5 related cluster n=1 Tax=unknown RepID=UPI0002336EB5	0	99.79	UniRef100_G7K0X5 Neutral amino acid transport protein n=1 Tax=Medicago truncatula RepID=G7K0X5_MEDTR	0	99.17	AT3G19553.1 | Symbols: | Amino acid permease family protein | chr3:6790988-6792507 REVERSE LENGTH=479	0	94.83	GO:0015846 GO:0015996	polyamine transport; chlorophyll catabolic process	GO:0015203 GO:0015326	polyamine transmembrane transporter activity; cationic amino acid transmembrane transporter activity	GO:0005886 GO:0016020	plasma membrane; membrane	PF00324	Amino acid permease	PTHR11785 PTHR11785:SF78	AMINO ACID TRANSPORTER; CATIONIC AMINO ACID TRANSPORTER	KOG1287	Amino_acid_transporters	NA	NA	NA	NA
Glyma01g45420	237	UniRef100_I1JAZ6 Uncharacterized protein n=1 Tax=Glycine max RepID=I1JAZ6_SOYBN	9e-154	91.14	UniRef100_G7K0X6 Somatic embryogenesis receptor kinase n=1 Tax=Medicago truncatula RepID=G7K0X6_MEDTR	9e-66	66.24	AT5G21090.1 | Symbols: | Leucine-rich repeat (LRR) family protein | chr5:7164758-7166904 FORWARD LENGTH=218	2e-57	63.71	GO:0006096 GO:0006833 GO:0006972 GO:0007030 GO:0007165 GO:0009266 GO:0009627 GO:0009651 GO:0034976 GO:0042744 GO:0046686	glycolysis; water transport; hyperosmotic response; Golgi organization; signal transduction; response to temperature stimulus; systemic acquired resistance; response to salt stress; response to endoplasmic reticulum stress; hydrogen peroxide catabolic process; response to cadmium ion	NA	NA	GO:0005886	plasma membrane	PF00560 PF08263	Leucine Rich Repeat; Leucine rich repeat N-terminal domain	PTHR24420	FAMILY NOT NAMED	NA	NA	NA	NA	NA	NA
Glyma01g45430	140	UniRef100_I1JAZ7 Uncharacterized protein n=2 Tax=Glycine max RepID=I1JAZ7_SOYBN	1e-96	99.29	UniRef100_B9RY66 Brg-1 associated factor, putative n=1 Tax=Ricinus communis RepID=B9RY66_RICCO	1e-43	95.71	AT2G14880.1 | Symbols: | SWIB/MDM2 domain superfamily protein | chr2:6393686-6394841 REVERSE LENGTH=141	6e-40	95	GO:0008150	biological process	GO:0003674	molecular function	GO:0005634	nucleus	PF02201	SWIB/MDM2 domain	PTHR13844	BRG-1 ASSOCIATED FACTOR 60 (BAF60)	NA	NA	NA	NA	NA	NA
Glyma01g45440	212	UniRef100_I1JAZ8 Uncharacterized protein n=1 Tax=Glycine max RepID=I1JAZ8_SOYBN	5e-115	99.53	NA	NA	NA	NA	NA	NA	NA	NA	NA	NA	NA	NA	NA	NA	NA	NA	NA	NA	NA	NA	NA	NA
Glyma01g45460	98	NA	NA	NA	NA	NA	NA	NA	NA	NA	NA	NA	NA	NA	NA	NA	NA	NA	NA	NA	NA	NA	NA	NA	NA	NA
Glyma01g45470	822	UniRef100_UPI0002336EB7 UPI0002336EB7 related cluster n=1 Tax=unknown RepID=UPI0002336EB7	0	99.88	UniRef100_A8J657 Alpha-1,2-fucosidase n=1 Tax=Lilium longiflorum RepID=A8J657_LILLO	0	98.05	AT4G34260.1 | Symbols: FUC95A | 1,2-alpha-L-fucosidases | chr4:16398130-16401591 FORWARD LENGTH=843	0	98.42	NA	NA	GO:0003824 GO:0004560 GO:0047513	catalytic activity; alpha-L-fucosidase activity; 1,2-alpha-L-fucosidase activity	GO:0005576	extracellular region	NA	NA	PTHR10353 PTHR10353:SF6	GLYCOSIDE HYDROLASES; BETA-GLUCOSIDASE-RELATED;	NA	NA	NA	NA	NA	NA
Glyma01g45481	81	UniRef100_UPI0002337B20 UPI0002337B20 related cluster n=1 Tax=unknown RepID=UPI0002337B20	3e-51	98.77	UniRef100_A9SNJ1 UPF0631 protein n=1 Tax=Physcomitrella patens subsp. patens RepID=U631_PHYPA	9e-15	77.78	AT3G19508.1 | Symbols: | unknown protein; LOCATED IN: mitochondrion; Has 34 Blast hits to 34 proteins in 14 species: Archae - 0; Bacteria - 0; Metazoa - 0; Fungi - 0; Plants - 34; Viruses - 0; Other Eukaryotes - 0 (source: NCBI BLink). | chr3:6762378-6762696 REVERSE LENGTH=81	1e-32	96.3	NA	NA	NA	NA	NA	NA	NA	NA	NA	NA	NA	NA	NA	NA	NA	NA
Glyma01g45490	1116	UniRef100_UPI0002336EB8 UPI0002336EB8 related cluster n=1 Tax=unknown RepID=UPI0002336EB8	0	99.91	UniRef100_B9RY76 Terminal deoxycytidyl transferase rev1, putative n=1 Tax=Ricinus communis RepID=B9RY76_RICCO	0	98.75	AT5G44750.1 | Symbols: REV1, ATREV1 | DNA-directed DNA polymerases | chr5:18052669-18059581 FORWARD LENGTH=1101	0	96.51	GO:0006281 GO:0006974 GO:0007155 GO:0010090 GO:0010224 GO:0010228 GO:0016926 GO:0045010 GO:0050665	DNA repair; response to DNA damage stimulus; cell adhesion; trichome morphogenesis; response to UV-B; vegetative to reproductive phase transition of meristem; protein desumoylation; actin nucleation; hydrogen peroxide biosynthetic process	GO:0000287 GO:0003684 GO:0003887 GO:0016779	magnesium ion binding; damaged DNA binding; DNA-directed DNA polymerase activity; nucleotidyltransferase activity	GO:0005622 GO:0005634	intracellular; nucleus	PF00533 PF00817 PF11799	BRCA1 C Terminus (BRCT) domain; impB/mucB/samB family; impB/mucB/samB family C-terminal	PTHR11076 PTHR11076:SF13	DNA REPAIR POLYMERASE UMUC / TRANSFERASE FAMILY MEMBER; REV1	KOG2093	Translesion_DNA_polymerase_-_REV1_deoxycytidyl_transferase	2.7.7.-	Nucleotidyltransferases	K03515	DNA_repair_protein_REV1_[EC:2.7.7.-]
Glyma01g45500	60	NA	NA	NA	NA	NA	NA	NA	NA	NA	NA	NA	NA	NA	NA	NA	NA	NA	NA	NA	NA	NA	NA	NA	NA	NA
Glyma01g45510	189	UniRef100_I1JB01 Uncharacterized protein (Fragment) n=1 Tax=Glycine max RepID=I1JB01_SOYBN	5e-114	92.06	UniRef100_Q9XIY9 NtPRp27 n=1 Tax=Nicotiana tabacum RepID=Q9XIY9_TOBAC	8e-56	90.48	AT2G15220.1 | Symbols: | Plant basic secretory protein (BSP) family protein | chr2:6608689-6609366 FORWARD LENGTH=225	3e-54	94.71	GO:0006952	defense response	NA	NA	GO:0005576	extracellular region	PF04450	Plant Basic Secretory Protein	NA	NA	NA	NA	NA	NA	NA	NA
Glyma01g45520	405	UniRef100_UPI0002337B21 UPI0002337B21 related cluster n=1 Tax=unknown RepID=UPI0002337B21	0	99.75	UniRef100_B9RY82 Methylthioribose kinase, putative n=1 Tax=Ricinus communis RepID=B9RY82_RICCO	0	99.26	AT1G49820.1 | Symbols: ATMTK, MTK | S-methyl-5-thioribose kinase | chr1:18443005-18444907 FORWARD LENGTH=420	0	99.51	GO:0009086 GO:0019509 GO:0071281 GO:0071369 GO:0071732	methionine biosynthetic process; L-methionine salvage from methylthioadenosine; cellular response to iron ion; cellular response to ethylene stimulus; cellular response to nitric oxide	GO:0016772 GO:0042802 GO:0046522	transferase activity, transferring phosphorus-containing groups; identical protein binding; S-methyl-5-thioribose kinase activity	GO:0005829	cytosol	NA	NA	NA	NA	NA	NA	NA	NA	NA	NA
Glyma01g45530	428	UniRef100_I1JB03 Uncharacterized protein n=2 Tax=Glycine max RepID=I1JB03_SOYBN	0	98.13	UniRef100_G7ZV99 RNA pseudourine synthase n=1 Tax=Medicago truncatula RepID=G7ZV99_MEDTR	0	97.2	AT3G19440.1 | Symbols: | Pseudouridine synthase family protein | chr3:6740778-6743132 FORWARD LENGTH=477	8e-139	95.33	GO:0001522 GO:0009451 GO:0019243	pseudouridine synthesis; RNA modification; methylglyoxal catabolic process to D-lactate	GO:0003723 GO:0009982	RNA binding; pseudouridine synthase activity	GO:0005739	mitochondrion	PF00849	RNA pseudouridylate synthase	PTHR10436 PTHR10436:SF42	RIBOSOMAL PSEUDOURIDINE SYNTHASE; RNA PSEUDOURIDYLATE SYNTHASE FAMILY PROTEIN	KOG1919	RNA_pseudouridylate_synthases	NA	NA	NA	NA
Glyma01g45540	1206	UniRef100_I1JB04 Uncharacterized protein n=1 Tax=Glycine max RepID=I1JB04_SOYBN	0	84.66	UniRef100_G7ZVA2 Gamma-tubulin complex component n=1 Tax=Medicago truncatula RepID=G7ZVA2_MEDTR	0	99.42	AT3G43610.1 | Symbols: | Spc97 / Spc98 family of spindle pole body (SBP) component | chr3:15517772-15523927 REVERSE LENGTH=1207	0	99.09	GO:0000226 GO:0007020 GO:0010075	microtubule cytoskeleton organization; microtubule nucleation; regulation of meristem growth	GO:0015631	tubulin binding	GO:0000922 GO:0005634 GO:0005815	spindle pole; nucleus; microtubule organizing center	PF04130	Spc97 / Spc98 family	PTHR19302 PTHR19302:SF12	GAMMA TUBULIN COMPLEX PROTEIN; gb def: ebip7228 [anopheles gambiae str. pest]	NA	NA	NA	NA	NA	NA
Glyma01g45550	38	NA	NA	NA	NA	NA	NA	NA	NA	NA	NA	NA	NA	NA	NA	NA	NA	NA	NA	NA	NA	NA	NA	NA	NA	NA
Glyma01g45560	261	UniRef100_I1JB05 Uncharacterized protein n=1 Tax=Glycine max RepID=I1JB05_SOYBN	9e-179	99.62	UniRef100_G7ZVA3 Elicitor-responsive protein n=1 Tax=Medicago truncatula RepID=G7ZVA3_MEDTR	9e-84	59.77	AT4G34150.1 | Symbols: | Calcium-dependent lipid-binding (CaLB domain) family protein | chr4:16355035-16356955 FORWARD LENGTH=247	1e-72	68.97	GO:0006612 GO:0006944 GO:0009409 GO:0009611 GO:0009612 GO:0009646 GO:0010200 GO:0010363 GO:0030968 GO:0043069 GO:0052542	protein targeting to membrane; cellular membrane fusion; response to cold; response to wounding; response to mechanical stimulus; response to absence of light; response to chitin; regulation of plant-type hypersensitive response; endoplasmic reticulum unfolded protein response; negative regulation of programmed cell death; defense response by callose deposition	NA	NA	GO:0005829 GO:0009506	cytosol; plasmodesma	PF00168	C2 domain	PTHR10024 PTHR10024:SF126	SYNAPTOTAGMIN; C2 DOMAIN-CONTAINING PROTEIN	NA	NA	NA	NA	NA	NA
Glyma01g45570	464	UniRef100_I1JB07 Uncharacterized protein n=2 Tax=Glycine max RepID=I1JB07_SOYBN	0	82.76	UniRef100_A7Y7E3 Leucine-rich repeat-like protein n=1 Tax=Stylosanthes hamata RepID=A7Y7E3_STYHA	2e-121	57.54	AT3G19320.1 | Symbols: | Leucine-rich repeat (LRR) family protein | chr3:6696395-6698073 REVERSE LENGTH=493	6e-117	77.59	NA	NA	NA	NA	NA	NA	PF08263 PF00560	Leucine rich repeat N-terminal domain; Leucine Rich Repeat	PTHR24420 PTHR24420:SF937	FAMILY NOT NAMED;	NA	NA	NA	NA	NA	NA
Glyma01g45596	901	UniRef100_UPI0002336EBD UPI0002336EBD related cluster n=1 Tax=unknown RepID=UPI0002336EBD	0	98.78	UniRef100_B9RYJ2 DNA repair and recombination protein RAD54B, putative n=1 Tax=Ricinus communis RepID=B9RYJ2_RICCO	0	93.56	AT3G19210.1 | Symbols: ATRAD54, CHR25, RAD54 | homolog of RAD54 | chr3:6652799-6658876 REVERSE LENGTH=910	0	90.79	GO:0000724 GO:0006281 GO:0006302 GO:0006310 GO:0006355 GO:0007126 GO:0007129 GO:0007131 GO:0007140 GO:0010212 GO:0010228 GO:0010332 GO:0016444 GO:0032204 GO:0043247 GO:0043687 GO:0045003 GO:0045893	double-strand break repair via homologous recombination; DNA repair; double-strand break repair; DNA recombination; regulation of transcription, DNA-dependent; meiosis; synapsis; reciprocal meiotic recombination; male meiosis; response to ionizing radiation; vegetative to reproductive phase transition of meristem; response to gamma radiation; somatic cell DNA recombination; regulation of telomere…	GO:0003676 GO:0003677 GO:0004386 GO:0005515 GO:0005524	nucleic acid binding; DNA binding; helicase activity; protein binding; ATP binding	GO:0005634	nucleus	PF00176 PF00271	SNF2 family N-terminal domain; Helicase conserved C-terminal domain	PTHR10799 PTHR10799:SF208	ATP-DEPENDENT HELICASE SMARCA (SWI/SNF-RELATED MATRIX-ASSOCIATED ACTIN-DEPENDENT REGULATOR OF CHROMATIN A)-RELATED; DNA REPAIR AND RECOMBINATION PROTEIN RAD54B	KOG0390	DNA_repair_protein,_SNF2_family	3.6.4.-	Acting_on_acid_anhydrides;_involved_in_cellular_and	K10875	DNA_repair_and_recombination_protein_RAD54_and_RAD54-like_protein_[EC:3.6.4.-]
Glyma01g45623	362	UniRef100_UPI0002336EBE UPI0002336EBE related cluster n=1 Tax=unknown RepID=UPI0002336EBE	0	99.72	UniRef100_G8A1E2 B3 domain-containing protein n=1 Tax=Medicago truncatula RepID=G8A1E2_MEDTR	7e-84	95.03	AT3G19184.1 | Symbols: | AP2/B3-like transcriptional factor family protein | chr3:6637555-6639035 FORWARD LENGTH=277	1e-35	37.57	GO:0006355	regulation of transcription, DNA-dependent	GO:0003677	DNA binding	GO:0005634	nucleus	PF05266 PF02362	Protein of unknown function (DUF724); B3 DNA binding domain	NA	NA	NA	NA	NA	NA	NA	NA
Glyma01g45650	1079	UniRef100_G7ZVC0 Presequence protease n=2 Tax=Medicago truncatula RepID=G7ZVC0_MEDTR	0	99.91	UniRef100_G7ZVC0 Presequence protease n=2 Tax=Medicago truncatula RepID=G7ZVC0_MEDTR	0	99.91	AT1G49630.2 | Symbols: ATPREP2, PREP2 | presequence protease 2 | chr1:18368405-18375336 REVERSE LENGTH=1080	0	93.05	GO:0006508 GO:0016485	proteolysis; protein processing	GO:0003824 GO:0004222 GO:0008237 GO:0008270 GO:0046872	catalytic activity; metalloendopeptidase activity; metallopeptidase activity; zinc ion binding; metal ion binding	GO:0005739 GO:0009507	mitochondrion; chloroplast	PF08367 PF00675 PF05193	Peptidase M16C associated; Insulinase (Peptidase family M16); Peptidase M16 inactive domain	PTHR11851 PTHR11851:SF68	METALLOPROTEASE; METALLOPROTEASE 1-RELATED	KOG2019	Metalloendoprotease_HMP1_(insulinase_superfamily)	NA	NA	K06972	ribosomal_RNA_large_subunit_methyltransferase_F_[EC:2.1.1.181]
Glyma01g45660	498	UniRef100_I1JB12 Histone deacetylase n=1 Tax=Glycine max RepID=I1JB12_SOYBN	0	99.8	UniRef100_I1JB12 Histone deacetylase n=1 Tax=Glycine max RepID=I1JB12_SOYBN	0	99.8	AT4G38130.1 | Symbols: HD1, ATHD1, HDA1, RPD3A, HDA19, ATHDA19 | histone deacetylase 1 | chr4:17896493-17899057 REVERSE LENGTH=501	0	97.59	GO:0009294 GO:0009405 GO:0009861 GO:0016573 GO:0016575 GO:0045892 GO:2000026	DNA mediated transformation; pathogenesis; jasmonic acid and ethylene-dependent systemic resistance; histone acetylation; histone deacetylation; negative regulation of transcription, DNA-dependent; regulation of multicellular organismal development	GO:0004407 GO:0005515	histone deacetylase activity; protein binding	GO:0005634	nucleus	PF00850	Histone deacetylase domain	PTHR10625 PTHR10625:SF28	HISTONE DEACETYLASE; HISTONE DEACETYLASE 1, 2 ,3	KOG1342	Histone_deacetylase_complex,_catalytic_component_RPD3	3.5.1.98	NA	K06067	histone_deacetylase_1/2_[EC:3.5.1.98]
Glyma01g45670	1181	UniRef100_UPI0002337B23 UPI0002337B23 related cluster n=1 Tax=unknown RepID=UPI0002337B23	0	99.92	UniRef100_B9R8W2 O-linked n-acetylglucosamine transferase, ogt, putative n=1 Tax=Ricinus communis RepID=B9R8W2_RICCO	0	97.8	AT1G76630.2 | Symbols: | Tetratricopeptide repeat (TPR)-like superfamily protein | chr1:28759699-28765042 FORWARD LENGTH=1168	0	98.73	GO:0006346 GO:0008150 GO:0016246	methylation-dependent chromatin silencing; biological process; RNA interference	NA	NA	GO:0005737	cytoplasm	PF00515	Tetratricopeptide repeat	PTHR23083 PTHR23083:SF174	O-LINKED N-ACETYLGLUCOSAMINE TRANSFERASE, OGT; SUBFAMILY NOT NAMED	KOG1127	TPR_repeat-containing_protein	NA	NA	K12600	superkiller_protein_3
Glyma01g45680	594	UniRef100_I1JB15 Uncharacterized protein n=1 Tax=Glycine max RepID=I1JB15_SOYBN	0	86.36	UniRef100_G7KV78 Pentatricopeptide repeat-containing protein n=1 Tax=Medicago truncatula RepID=G7KV78_MEDTR	0	93.1	AT4G33170.1 | Symbols: | Tetratricopeptide repeat (TPR)-like superfamily protein | chr4:15995701-15998673 REVERSE LENGTH=990	6e-121	99.33	NA	NA	NA	NA	GO:0005739	mitochondrion	PF01535	PPR repeat	PTHR24015	FAMILY NOT NAMED	NA	NA	NA	NA	NA	NA
Glyma01g45690	733	UniRef100_I1JB16 Uncharacterized protein n=1 Tax=Glycine max RepID=I1JB16_SOYBN	0	99.86	UniRef100_G7ZVC5 Photosystem II CP47 chlorophyll apoprotein n=1 Tax=Medicago truncatula RepID=G7ZVC5_MEDTR	0	97.68	AT5G25070.1 | Symbols: | unknown protein; FUNCTIONS IN: molecular_function unknown; INVOLVED IN: biological_process unknown; LOCATED IN: cellular_component unknown; EXPRESSED IN: 23 plant structures; EXPRESSED DURING: 13 growth stages; Has 1807 Blast hits to 1807 proteins in 277 species: Archae - 0; Bacteria - 0; Metazoa - 736; Fungi - 347; Plants - 385; Viruses - 0; Other Eukaryotes - 339 (sourc…	6e-156	98.23	GO:0008150	biological process	GO:0003674	molecular function	GO:0005737 GO:0005829	cytoplasm; cytosol	PF02151	UvrB/uvrC motif	NA	NA	NA	NA	NA	NA	NA	NA
Glyma01g45700	346	UniRef100_I1JB17 Uncharacterized protein n=1 Tax=Glycine max RepID=I1JB17_SOYBN	0	99.71	UniRef100_E4MVT9 mRNA, clone: RTFL01-03-E08 n=1 Tax=Eutrema halophilum RepID=E4MVT9_THEHA	0	99.13	AT1G21070.1 | Symbols: | Nucleotide-sugar transporter family protein | chr1:7376148-7377810 REVERSE LENGTH=348	0	99.42	GO:0006863	purine nucleobase transport	NA	NA	GO:0005794 GO:0005886 GO:0016020	Golgi apparatus; plasma membrane; membrane	PF03151	Triose-phosphate Transporter family	PTHR11132	SOLUTE CARRIER FAMILY 35	KOG1441	Glucose-6-phosphate/phosphate_and_phosphoenolpyruvate/phosphate_antiporter	NA	NA	NA	NA
Glyma01g45710	174	UniRef100_I1JB18 Uncharacterized protein n=2 Tax=Glycine max RepID=I1JB18_SOYBN	4e-113	90.8	UniRef100_B9R8X2 Chaperone protein dnaJ, putative n=1 Tax=Ricinus communis RepID=B9R8X2_RICCO	1e-79	95.4	AT1G21080.2 | Symbols: | DNAJ heat shock N-terminal domain-containing protein | chr1:7378822-7380927 REVERSE LENGTH=304	3e-65	93.1	GO:0006457	protein folding	GO:0031072 GO:0051082	heat shock protein binding; unfolded protein binding	GO:0005737 GO:0005794	cytoplasm; Golgi apparatus	NA	NA	NA	NA	NA	NA	NA	NA	NA	NA
Glyma01g45760	178	UniRef100_I1JB19 Uncharacterized protein n=1 Tax=Glycine max RepID=I1JB19_SOYBN	6e-121	97.75	UniRef100_B9R8X2 Chaperone protein dnaJ, putative n=1 Tax=Ricinus communis RepID=B9R8X2_RICCO	1e-109	97.19	AT1G76700.1 | Symbols: | DNAJ heat shock N-terminal domain-containing protein | chr1:28780619-28783022 REVERSE LENGTH=398	8e-102	97.19	GO:0006457 GO:0030968 GO:0048193 GO:0048527	protein folding; endoplasmic reticulum unfolded protein response; Golgi vesicle transport; lateral root development	GO:0031072 GO:0051082	heat shock protein binding; unfolded protein binding	GO:0005737	cytoplasm	PF00226	DnaJ domain	PTHR24078	DNAJ HOMOLOG SUBFAMILY C MEMBER	KOG0691	Molecular_chaperone_(DnaJ_superfamily)	NA	NA	NA	NA
qPD-11-1
Glyma11g26210	494	UniRef100_C0M0P5 With no lysine kinase n=2 Tax=Glycine max RepID=C0M0P5_SOYBN	0	94.13	UniRef100_C0M0P5 With no lysine kinase n=2 Tax=Glycine max RepID=C0M0P5_SOYBN	0	94.13	AT5G58350.1 | Symbols: WNK4, ZIK2 | with no lysine (K) kinase 4 | chr5:23585505-23587681 FORWARD LENGTH=571	5e-128	96.15	GO:0006468 GO:0010260 GO:0016036 GO:0019375 GO:0042631 GO:0046777	protein phosphorylation; organ senescence; cellular response to phosphate starvation; galactolipid biosynthetic process; cellular response to water deprivation; protein autophosphorylation	GO:0004672 GO:0004674 GO:0005524 GO:0016301 GO:0016772	protein kinase activity; protein serine/threonine kinase activity; ATP binding; kinase activity; transferase activity, transferring phosphorus-containing groups	GO:0005634 GO:0005737	nucleus; cytoplasm	PF00069	Protein kinase domain	PTHR13902 PTHR13902:SF35	SERINE/THREONINE-PROTEIN KINASE WNK (WITH NO LYSINE)-RELATED; WNK5 (ARABIDOPSIS WNK KINASE 5)	KOG0584	Serine/threonine_protein_kinase	NA	NA	NA	NA
Glyma11g26230	115	UniRef100_I1LLI7 Uncharacterized protein (Fragment) n=2 Tax=Glycine max RepID=I1LLI7_SOYBN	4e-68	93.91	UniRef100_B9RAC5 Metal ion binding protein, putative n=1 Tax=Ricinus communis RepID=B9RAC5_RICCO	3e-25	81.74	AT5G50740.2 | Symbols: | Heavy metal transport/detoxification superfamily protein | chr5:20637148-20637847 REVERSE LENGTH=162	4e-26	61.74	GO:0030001	metal ion transport	GO:0046872	metal ion binding	GO:0005634 GO:0005737 GO:0005886	nucleus; cytoplasm; plasma membrane	PF00403	Heavy-metal-associated domain	PTHR22814 PTHR22814:SF52	COPPER TRANSPORT PROTEIN ATOX1-RELATED; SUBFAMILY NOT NAMED	KOG1603	Copper_chaperone	NA	NA	NA	NA
Glyma11g26240	256	UniRef100_UPI00018C6845 UPI00018C6845 related cluster n=1 Tax=unknown RepID=UPI00018C6845	0	99.61	UniRef100_F5CI37 Expansin n=1 Tax=Glycine max RepID=F5CI37_SOYBN	1e-170	99.61	AT2G40610.1 | Symbols: ATEXPA8, EXP8, ATEXP8, ATHEXP ALPHA 1.11, EXPA8 | expansin A8 | chr2:16949121-16950472 REVERSE LENGTH=253	3e-146	99.22	GO:0006949 GO:0009664 GO:0009826 GO:0009828 GO:0009831	syncytium formation; plant-type cell wall organization; unidimensional cell growth; plant-type cell wall loosening; plant-type cell wall modification involved in multidimensional cell growth	NA	NA	GO:0005576	extracellular region	PF01357 PF03330	Pollen allergen; Rare lipoprotein A (RlpA)-like double-psi beta-barrel	NA	NA	NA	NA	NA	NA	NA	NA
Glyma11g26250	142	UniRef100_I1LLI8 Uncharacterized protein n=2 Tax=Glycine max RepID=I1LLI8_SOYBN	3e-101	99.3	UniRef100_G7L8Y7 Trafficking protein particle complex subunit n=2 Tax=Medicago truncatula RepID=G7L8Y7_MEDTR	4e-94	99.3	AT5G02280.1 | Symbols: | SNARE-like superfamily protein | chr5:469377-470129 FORWARD LENGTH=141	2e-90	99.3	GO:0006810 GO:0006888 GO:0010264	transport; ER to Golgi vesicle-mediated transport; myo-inositol hexakisphosphate biosynthetic process	GO:0003674	molecular function	GO:0005794 GO:0005801	Golgi apparatus; cis-Golgi network	PF04099	Sybindin-like family	PTHR23249 PTHR23249:SF2	SYNBINDIN; SYNBINDIN	KOG3368	Transport_protein_particle_(TRAPP)_complex_subunit	NA	NA	NA	NA
Glyma11g26260	162	UniRef100_I1LLJ1 Uncharacterized protein n=2 Tax=Glycine max RepID=I1LLJ1_SOYBN	5e-114	99.38	UniRef100_G7J8R0 Agamous-like MADS-box protein AGL80 n=1 Tax=Medicago truncatula RepID=G7J8R0_MEDTR	1e-55	97.53	AT5G48670.1 | Symbols: FEM111, AGL80 | AGAMOUS-like 80 | chr5:19738825-19739790 REVERSE LENGTH=321	3e-39	77.78	GO:0009612 GO:0019722	response to mechanical stimulus; calcium-mediated signaling	GO:0003677 GO:0003700 GO:0005515 GO:0046983	DNA binding; sequence-specific DNA binding transcription factor activity; protein binding; protein dimerization activity	GO:0005634 GO:0043078	nucleus; polar nucleus	PF00319	SRF-type transcription factor (DNA-binding and dimerisation domain)	PTHR11945 PTHR11945:SF69	MADS BOX PROTEIN; AGL80/FEM111 (AGAMOUS-LIKE80), DNA BINDING / TRANS	NA	NA	NA	NA	NA	NA
Glyma11g26365	173	UniRef100_UPI000233D5AD UPI000233D5AD related cluster n=1 Tax=unknown RepID=UPI000233D5AD	5e-124	99.42	UniRef100_D7KG76 Metalloendopeptidase n=1 Tax=Arabidopsis lyrata subsp. lyrata RepID=D7KG76_ARALL	3e-73	99.42	AT1G06900.1 | Symbols: | Insulinase (Peptidase family M16) family protein | chr1:2115155-2120635 REVERSE LENGTH=1024	9e-76	99.42	GO:0006508	proteolysis	GO:0003824 GO:0004222 GO:0008270 GO:0046872	catalytic activity; metalloendopeptidase activity; zinc ion binding; metal ion binding	GO:0005737 GO:0005829	cytoplasm; cytosol	NA	NA	PTHR11851 PTHR11851:SF66	METALLOPROTEASE; N-ARGININE DIBASIC CONVERTASE-RELATED	NA	NA	NA	NA	NA	NA
Glyma11g26470	649	UniRef100_I1LLJ2 Uncharacterized protein n=1 Tax=Glycine max RepID=I1LLJ2_SOYBN	0	99.85	UniRef100_E4MX93 mRNA, clone: RTFL01-17-G05 n=1 Tax=Eutrema halophilum RepID=E4MX93_THEHA	0	99.08	AT2G29630.3 | Symbols: THIC | thiaminC | chr2:12667395-12669569 FORWARD LENGTH=644	0	98.92	GO:0000023 GO:0006098 GO:0009228 GO:0010266 GO:0016045 GO:0019252 GO:0019288 GO:0019760 GO:0043085	maltose metabolic process; pentose-phosphate shunt; thiamine biosynthetic process; response to vitamin B1; detection of bacterium; starch biosynthetic process; isopentenyl diphosphate biosynthetic process, mevalonate-independent pathway; glucosinolate metabolic process; positive regulation of catalytic activity	GO:0003824 GO:0051536 GO:0080041	catalytic activity; iron-sulfur cluster binding; ADP-ribose pyrophosphohydrolase activity	GO:0009507 GO:0009536 GO:0009570	chloroplast; plastid; chloroplast stroma	PF01964	ThiC family	NA	NA	NA	NA	NA	NA	K03147	thiamine_biosynthesis_protein_ThiC
Glyma11g26480	119	UniRef100_I1LLJ3 Uncharacterized protein n=1 Tax=Glycine max RepID=I1LLJ3_SOYBN	4e-66	83.19	UniRef100_G7K6C3 Mitochondrial protein, putative n=1 Tax=Medicago truncatula RepID=G7K6C3_MEDTR	2e-16	59.66	NA	NA	NA	NA	NA	NA	NA	NA	NA	NA	NA	NA	NA	NA	NA	NA	NA	NA	NA
Glyma11g26491	93	UniRef100_UPI000233C9B6 UPI000233C9B6 related cluster n=1 Tax=unknown RepID=UPI000233C9B6	1e-57	98.92	UniRef100_I6Y9K3 Thylakoid soluble phosphoprotein n=1 Tax=Linum usitatissimum RepID=I6Y9K3_LINUS	6e-17	98.92	AT3G47070.1 | Symbols: | LOCATED IN: thylakoid, chloroplast thylakoid membrane, chloroplast, chloroplast envelope; EXPRESSED IN: 22 plant structures; EXPRESSED DURING: 13 growth stages; CONTAINS InterPro DOMAIN/s: Thylakoid soluble phosphoprotein TSP9 (InterPro:IPR021584); Has 37 Blast hits to 37 proteins in 10 species: Archae - 0; Bacteria - 0; Metazoa - 0; Fungi - 0; Plants - 37; Viruses - 0; O…	3e-16	88.17	GO:0006364 GO:0009637 GO:0009902 GO:0010027 GO:0010114 GO:0010218 GO:0015979 GO:0030003 GO:0034660 GO:0070838	rRNA processing; response to blue light; chloroplast relocation; thylakoid membrane organization; response to red light; response to far red light; photosynthesis; cellular cation homeostasis; ncRNA metabolic process; divalent metal ion transport	NA	NA	GO:0009507 GO:0009534 GO:0009535 GO:0009579 GO:0009941	chloroplast; chloroplast thylakoid; chloroplast thylakoid membrane; thylakoid; chloroplast envelope	PF11493	Thylakoid soluble phosphoprotein TSP9	NA	NA	NA	NA	NA	NA	NA	NA
Glyma11g26500	522	UniRef100_UPI000233C9B2 UPI000233C9B2 related cluster n=1 Tax=unknown RepID=UPI000233C9B2	0	99.23	UniRef100_B9TST2 CYP86A32 fatty acid omega-hydroxylase n=1 Tax=Quercus suber RepID=B9TST2_QUESU	0	97.7	AT5G58860.1 | Symbols: CYP86A1, CYP86 | cytochrome P450, family 86, subfamily A, polypeptide 1 | chr5:23765999-23767997 REVERSE LENGTH=513	0	97.32	GO:0000041 GO:0006631 GO:0010345 GO:0055114	transition metal ion transport; fatty acid metabolic process; suberin biosynthetic process; oxidation-reduction process	GO:0005506 GO:0009055 GO:0016705 GO:0018685 GO:0019825 GO:0020037	iron ion binding; electron carrier activity; oxidoreductase activity, acting on paired donors, with incorporation or reduction of molecular oxygen; alkane 1-monooxygenase activity; oxygen binding; heme binding	GO:0005773	vacuole	PF00067	Cytochrome P450	PTHR24296	FAMILY NOT NAMED	KOG0157	Cytochrome_P450_CYP4/CYP19/CYP26_subfamilies	1.14.-.-	Acting_on_paired_donors,_with_incorporation_or_reduction_of	K00517	beta-carotene_15,15'-monooxygenase_[EC:1.14.99.36]
Glyma11g26510	512	UniRef100_I1LLJ5 Uncharacterized protein n=1 Tax=Glycine max RepID=I1LLJ5_SOYBN	0	99.8	UniRef100_G7ZYH1 Sodium-dependent phosphate transport protein n=1 Tax=Medicago truncatula RepID=G7ZYH1_MEDTR	0	94.73	AT2G29650.1 | Symbols: ANTR1, PHT4;1 | phosphate transporter 4;1 | chr2:12673685-12676003 REVERSE LENGTH=512	0	84.96	GO:0000165 GO:0006612 GO:0009416 GO:0009595 GO:0009624 GO:0009697 GO:0009862 GO:0009867 GO:0010200 GO:0010310 GO:0010363 GO:0015706 GO:0031348 GO:0042631 GO:0042742 GO:0043900 GO:0050832 GO:0055085	MAPK cascade; protein targeting to membrane; response to light stimulus; detection of biotic stimulus; response to nematode; salicylic acid biosynthetic process; systemic acquired resistance, salicylic acid mediated signaling pathway; jasmonic acid mediated signaling pathway; response to chitin; regulation of hydrogen peroxide metabolic process; regulation of plant-type hypersensitive response; n…	GO:0005315 GO:0005351 GO:0008514 GO:0015144 GO:0030504	inorganic phosphate transmembrane transporter activity; sugar:hydrogen symporter activity; organic anion transmembrane transporter activity; carbohydrate transmembrane transporter activity; inorganic diphosphate transmembrane transporter activity	GO:0009507 GO:0009535 GO:0009579 GO:0016020	chloroplast; chloroplast thylakoid membrane; thylakoid; membrane	PF07690	Major Facilitator Superfamily	PTHR11662 PTHR11662:SF23	PHOSPHATE TRANSPORTER-RELATED; SODIUM-DEPENDENT PHOSPHATE TRANSPORTER-RELATED	KOG2532	Permease_of_the_major_facilitator_superfamily	NA	NA	NA	NA
Glyma11g26816	284	UniRef100_G7IVL4 ATP-dependent DNA helicase PIF1 n=1 Tax=Medicago truncatula RepID=G7IVL4_MEDTR	3e-90	97.18	UniRef100_G7IVL4 ATP-dependent DNA helicase PIF1 n=1 Tax=Medicago truncatula RepID=G7IVL4_MEDTR	3e-90	97.18	AT3G51690.1 | Symbols: | PIF1 helicase | chr3:19176731-19178107 REVERSE LENGTH=331	2e-48	79.58	GO:0008150	biological process	GO:0003674	molecular function	GO:0005634	nucleus	PF05970	PIF1 helicase	PTHR10492	HELICASE-RELATED	NA	NA	NA	NA	NA	NA
Glyma11g26970	159	UniRef100_I1LLK0 Uncharacterized protein n=1 Tax=Glycine max RepID=I1LLK0_SOYBN	3e-115	99.37	UniRef100_Q8VXX3 NudC domain-containing protein n=2 Tax=Arabidopsis thaliana RepID=Q8VXX3_ARATH	2e-105	99.37	AT5G58740.1 | Symbols: | HSP20-like chaperones superfamily protein | chr5:23725936-23727528 REVERSE LENGTH=158	4e-108	99.37	GO:0008150	biological process	GO:0003674	molecular function	GO:0005737	cytoplasm	PF04969	CS domain	PTHR12356	NUCLEAR MOVEMENT PROTEIN NUDC	KOG2265	Nuclear_distribution_protein_NUDC	NA	NA	NA	NA
Glyma11g26980	513	UniRef100_UPI000233C9B8 UPI000233C9B8 related cluster n=1 Tax=unknown RepID=UPI000233C9B8	0	99.81	UniRef100_B9SI24 ATP binding protein, putative n=1 Tax=Ricinus communis RepID=B9SI24_RICCO	5e-148	92.2	AT5G58720.1 | Symbols: | smr (Small MutS Related) domain-containing protein | chr5:23719976-23722974 REVERSE LENGTH=519	3e-130	93.37	GO:0000956 GO:0006298	nuclear-transcribed mRNA catabolic process; mismatch repair	GO:0003684 GO:0005524	damaged DNA binding; ATP binding	GO:0005634 GO:0005737	nucleus; cytoplasm	PF08590 PF01713	Domain of unknown function (DUF1771); Smr domain	NA	NA	NA	NA	NA	NA	NA	NA
Glyma11g27000	205	UniRef100_UPI000189D790 UPI000189D790 related cluster n=1 Tax=unknown RepID=UPI000189D790	2e-145	99.51	UniRef100_I3SFD4 Peptidyl-prolyl cis-trans isomerase n=1 Tax=Lotus japonicus RepID=I3SFD4_LOTJA	6e-132	99.51	AT2G29960.1 | Symbols: CYP5, ATCYP5, CYP19-4 | cyclophilin 5 | chr2:12769183-12770528 REVERSE LENGTH=201	2e-126	99.51	GO:0006457 GO:0006623	protein folding; protein targeting to vacuole	GO:0003755	peptidyl-prolyl cis-trans isomerase activity	GO:0005737 GO:0005771 GO:0005783 GO:0005795 GO:0005829 GO:0016020	cytoplasm; multivesicular body; endoplasmic reticulum; Golgi stack; cytosol; membrane	PF00160	Cyclophilin type peptidyl-prolyl cis-trans isomerase/CLD	PTHR11071 PTHR11071:SF122	CYCLOPHILIN;	KOG0880	Peptidyl-prolyl_cis-trans_isomerase	5.2.1.8	Peptidylprolyl_isomerase	K01802	peptidylprolyl_isomerase_[EC:5.2.1.8]
Glyma11g27037	271	UniRef100_UPI000233B207 UPI000233B207 related cluster n=1 Tax=unknown RepID=UPI000233B207	1e-97	74.54	UniRef100_G7LFW2 VHS domain-containing protein n=1 Tax=Medicago truncatula RepID=G7LFW2_MEDTR	8e-74	74.91	AT3G16270.1 | Symbols: | ENTH/VHS family protein | chr3:5513701-5516540 FORWARD LENGTH=690	1e-68	74.54	GO:0000902 GO:0006623 GO:0006886 GO:0016049 GO:0016192 GO:0048193	cell morphogenesis; protein targeting to vacuole; intracellular protein transport; cell growth; vesicle-mediated transport; Golgi vesicle transport	NA	NA	GO:0005634 GO:0016020	nucleus; membrane	NA	NA	PTHR21514	UNCHARACTERIZED	NA	NA	NA	NA	NA	NA
Glyma11g27050	497	UniRef100_I1LLK2 Uncharacterized protein n=1 Tax=Glycine max RepID=I1LLK2_SOYBN	0	93.36	UniRef100_Q9LML4 F10K1.7 protein n=1 Tax=Arabidopsis thaliana RepID=Q9LML4_ARATH	0	91.35	AT1G07220.1 | Symbols: | Arabidopsis thaliana protein of unknown function (DUF821) | chr1:2217073-2219379 REVERSE LENGTH=507	0	91.35	GO:0008150	biological process	GO:0003674	molecular function	NA	NA	PF05686	Arabidopsis thaliana protein of unknown function (DUF821)	PTHR12203 PTHR12203:SF11	ENDOPLASMIC RETICULUM-RESIDENT KDEL PROTEIN;	KOG2458	Endoplasmic_reticulum_protein_EP58,_contains_filamin_rod_domain_and_KDEL_motif	NA	NA	NA	NA
Glyma11g27060	820	UniRef100_UPI000233D5B6 UPI000233D5B6 related cluster n=1 Tax=unknown RepID=UPI000233D5B6	0	99.88	UniRef100_G7KH13 Receptor kinase-like protein n=1 Tax=Medicago truncatula RepID=G7KH13_MEDTR	0	96.71	AT3G55950.1 | Symbols: CCR3, ATCRR3 | CRINKLY4 related 3 | chr3:20753903-20756347 REVERSE LENGTH=814	0	96.83	GO:0006468 GO:0006612 GO:0006944 GO:0009723 GO:0009738 GO:0010363 GO:0035556 GO:0043069	protein phosphorylation; protein targeting to membrane; cellular membrane fusion; response to ethylene stimulus; abscisic acid mediated signaling pathway; regulation of plant-type hypersensitive response; intracellular signal transduction; negative regulation of programmed cell death	GO:0004672 GO:0004674 GO:0005524 GO:0016301 GO:0016772 GO:0042803	protein kinase activity; protein serine/threonine kinase activity; ATP binding; kinase activity; transferase activity, transferring phosphorus-containing groups; protein homodimerization activity	GO:0005886	plasma membrane	PF00069	Protein kinase domain	PTHR24420 PTHR24420:SF875	FAMILY NOT NAMED;	KOG1187	Serine/threonine_protein_kinase	NA	NA	NA	NA
Glyma11g27070	129	UniRef100_C6T950 Uncharacterized protein n=2 Tax=Glycine max RepID=C6T950_SOYBN	3e-45	60.47	UniRef100_G7KWL9 RAG1-activating protein-like protein n=1 Tax=Medicago truncatula RepID=G7KWL9_MEDTR	6e-21	62.02	AT5G13170.1 | Symbols: SAG29, SWEET15, AtSWEET15 | senescence-associated gene 29 | chr5:4181331-4183171 REVERSE LENGTH=292	3e-22	70.54	GO:0010150 GO:0015770 GO:0071215 GO:0071446 GO:0071470	leaf senescence; sucrose transport; cellular response to abscisic acid stimulus; cellular response to salicylic acid stimulus; cellular response to osmotic stress	GO:0008515 GO:0051119	sucrose transmembrane transporter activity; sugar transmembrane transporter activity	GO:0005886 GO:0005887 GO:0016020 GO:0016021	plasma membrane; integral to plasma membrane; membrane; integral to membrane	PF03083	MtN3/saliva family	PTHR10791	STROMAL CELL PROTEIN/NODULIN MTN3-RELATED	NA	NA	NA	NA	NA	NA
Glyma11g27085	93	UniRef100_UPI0002337917 UPI0002337917 related cluster n=1 Tax=unknown RepID=UPI0002337917	5e-20	75.27	UniRef100_G7ZVA4 Replication protein A1-like protein n=1 Tax=Medicago truncatula RepID=G7ZVA4_MEDTR	2e-06	95.7	NA	NA	NA	NA	NA	NA	NA	NA	NA	PF08646	Replication factor-A C terminal domain	NA	NA	NA	NA	NA	NA	NA	NA
Glyma11g27100	156	UniRef100_I1LLK5 Uncharacterized protein (Fragment) n=1 Tax=Glycine max RepID=I1LLK5_SOYBN	4e-108	99.36	UniRef100_B0M1A6 Betaine aldehyde dehydrogenase n=1 Tax=Glycine max RepID=B0M1A6_SOYBN	6e-27	39.1	AT3G48170.1 | Symbols: ALDH10A9 | aldehyde dehydrogenase 10A9 | chr3:17786290-17789918 REVERSE LENGTH=503	6e-24	51.28	GO:0008152 GO:0009414 GO:0009737 GO:0046685 GO:0055114	metabolic process; response to water deprivation; response to abscisic acid stimulus; response to arsenic-containing substance; oxidation-reduction process	GO:0004028 GO:0004029 GO:0008802 GO:0016491	3-chloroallyl aldehyde dehydrogenase activity; aldehyde dehydrogenase (NAD) activity; betaine-aldehyde dehydrogenase activity; oxidoreductase activity	GO:0005777 GO:0009507	peroxisome; chloroplast	PF00171	Aldehyde dehydrogenase family	PTHR11699 PTHR11699:SF45	ALDEHYDE DEHYDROGENASE-RELATED; gb def: succinic-semialdehyde dehydrogenase, putative [deinococcus radiodurans]	NA	NA	NA	NA	NA	NA
Glyma11g27120	818	UniRef100_UPI000233D5B7 UPI000233D5B7 related cluster n=1 Tax=unknown RepID=UPI000233D5B7	0	99.88	UniRef100_G7JZH6 ATP-dependent Clp protease ATP-binding subunit clpL n=1 Tax=Medicago truncatula RepID=G7JZH6_MEDTR	0	99.51	AT2G29970.1 | Symbols: | Double Clp-N motif-containing P-loop nucleoside triphosphate hydrolases superfamily protein | chr2:12776601-12779784 FORWARD LENGTH=1002	7e-129	99.51	NA	NA	NA	NA	GO:0005737	cytoplasm	PF07724	AAA domain (Cdc48 subfamily)	PTHR11638 PTHR11638:SF64	ATP-DEPENDENT CLP PROTEASE; SUBFAMILY NOT NAMED	NA	NA	NA	NA	NA	NA
Glyma11g27130	606	UniRef100_I1LLK7 Uncharacterized protein (Fragment) n=2 Tax=Glycine max RepID=I1LLK7_SOYBN	0	92.08	UniRef100_G7JZH7 Zinc finger CCCH domain-containing protein n=1 Tax=Medicago truncatula RepID=G7JZH7_MEDTR	0	99.17	AT5G58620.1 | Symbols: | zinc finger (CCCH-type) family protein | chr5:23693959-23695782 FORWARD LENGTH=607	0	95.38	GO:0006355 GO:0006888 GO:0043090	regulation of transcription, DNA-dependent; ER to Golgi vesicle-mediated transport; amino acid import	GO:0003676 GO:0003700 GO:0008270	nucleic acid binding; sequence-specific DNA binding transcription factor activity; zinc ion binding	GO:0005634	nucleus	PF00642 PF00023	Zinc finger C-x8-C-x5-C-x3-H type (and similar); Ankyrin repeat	PTHR14493 PTHR14493:SF3	UNKEMPT-RELATED; gb def: Unkempt protein	KOG1595	CCCH-type_Zn-finger_protein	NA	NA	NA	NA
Glyma11g27151	446	UniRef100_I1JHD3 Uncharacterized protein (Fragment) n=1 Tax=Glycine max RepID=I1JHD3_SOYBN	8e-86	94.62	NA	NA	NA	AT5G58630.1 | Symbols: | unknown protein; Has 1807 Blast hits to 1807 proteins in 277 species: Archae - 0; Bacteria - 0; Metazoa - 736; Fungi - 347; Plants - 385; Viruses - 0; Other Eukaryotes - 339 (source: NCBI BLink). | chr5:23696141-23697335 REVERSE LENGTH=372	4e-12	92.83	GO:0008150	biological process	GO:0003674	molecular function	GO:0009507	chloroplast	NA	NA	NA	NA	NA	NA	NA	NA	NA	NA
Glyma11g27171	70	UniRef100_I1N004 Uncharacterized protein n=1 Tax=Glycine max RepID=I1N004_SOYBN	2e-15	98.57	NA	NA	NA	NA	NA	NA	NA	NA	NA	NA	NA	NA	NA	NA	NA	NA	NA	NA	NA	NA	NA	NA
Glyma11g27190	382	UniRef100_C6TKV5 Putative uncharacterized protein n=1 Tax=Glycine max RepID=C6TKV5_SOYBN	0	99.74	UniRef100_Q68Y59 Microsomal omega-3 fatty acid desaturase n=1 Tax=Glycine max RepID=Q68Y59_SOYBN	0	99.74	AT5G05580.1 | Symbols: FAD8 | fatty acid desaturase 8 | chr5:1664331-1666345 FORWARD LENGTH=435	0	93.46	GO:0006629 GO:0006633 GO:0009266 GO:0055114	lipid metabolic process; fatty acid biosynthetic process; response to temperature stimulus; oxidation-reduction process	GO:0016717 GO:0042389	oxidoreductase activity, acting on paired donors, with oxidation of a pair of donors resulting in the reduction of molecular oxygen to two molecules of water; omega-3 fatty acid desaturase activity	GO:0009507 GO:0009941	chloroplast; chloroplast envelope	PF00487 PF11960	Fatty acid desaturase; Domain of unknown function (DUF3474)	PTHR19353 PTHR19353:SF7	FATTY ACID DESATURASE 2; DELTA-6/DELTA-8 SPHINGOLIPID DESATURASE	NA	NA	1.14.19.-	With_oxidation_of_a_pair_of_donors_resulting_in_the_reduction	K10257	omega-3_fatty_acid_desaturase_(delta-15_desaturase)_[EC:1.14.19.-]
Glyma11g27200	190	UniRef100_I1LLL0 Uncharacterized protein n=1 Tax=Glycine max RepID=I1LLL0_SOYBN	2e-133	99.47	UniRef100_P46466 26S protease regulatory subunit 4 homolog n=5 Tax=Oryza RepID=PRS4_ORYSJ	1e-52	79.47	AT4G29040.1 | Symbols: RPT2a | regulatory particle AAA-ATPase 2A | chr4:14312369-14314386 FORWARD LENGTH=443	2e-54	79.47	GO:0006094 GO:0006096 GO:0006499 GO:0006511 GO:0006635 GO:0007292 GO:0009407 GO:0009408 GO:0009651 GO:0009853 GO:0009933 GO:0009965 GO:0010015 GO:0010078 GO:0010311 GO:0035266 GO:0042023 GO:0043161 GO:0043248 GO:0046686 GO:0048232 GO:0048364 GO:0048367 GO:0048827 GO:0048829 GO:0051510 GO:0051788 GO:0060968 GO:0080129 GO:0090351	gluconeogenesis; glycolysis; N-terminal protein myristoylation; ubiquitin-dependent protein catabolic process; fatty acid beta-oxidation; female gamete generation; toxin catabolic process; response to heat; response to salt stress; photorespiration; meristem structural organization; leaf morphogenesis; root morphogenesis; maintenance of root meristem identity; lateral root formation; meristem gro…	GO:0000166 GO:0005524 GO:0016787 GO:0016887 GO:0017111	nucleotide binding; ATP binding; hydrolase activity; ATPase activity; nucleoside-triphosphatase activity	GO:0000502 GO:0005634 GO:0005737 GO:0008540 GO:0016020	proteasome complex; nucleus; cytoplasm; proteasome regulatory particle, base subcomplex; membrane	PF00004	ATPase family associated with various cellular activities (AAA)	PTHR23073 PTHR23073:SF9	26S PROTEASE REGULATORY SUBUNIT; 26S PROTEASE REGULATORY SUBUNIT 4	NA	NA	NA	NA	NA	NA
Glyma11g27235	105	UniRef100_UPI000233A49D UPI000233A49D related cluster n=1 Tax=unknown RepID=UPI000233A49D	2e-32	83.81	UniRef100_D7M9N9 Binding protein n=1 Tax=Arabidopsis lyrata subsp. lyrata RepID=D7M9N9_ARALL	2e-14	63.81	AT4G32820.1 | Symbols: | Tetratricopeptide repeat (TPR)-like superfamily protein | chr4:15831679-15841454 REVERSE LENGTH=1863	1e-16	63.81	GO:0008150	biological process	NA	NA	GO:0005634	nucleus	NA	NA	NA	NA	NA	NA	NA	NA	NA	NA
Glyma11g27270	590	UniRef100_UPI000233D716 UPI000233D716 related cluster n=1 Tax=unknown RepID=UPI000233D716	0	99.66	UniRef100_G7JZI6 Myrosinase-binding protein-like protein n=1 Tax=Medicago truncatula RepID=G7JZI6_MEDTR	0	99.15	AT1G19715.1 | Symbols: | Mannose-binding lectin superfamily protein | chr1:6816934-6819432 REVERSE LENGTH=595	0	99.83	GO:0008150	biological process	GO:0003674	molecular function	GO:0005576	extracellular region	PF01419	Jacalin-like lectin domain	PTHR23244 PTHR23244:SF8	KELCH REPEAT DOMAIN; JASMONATE INDUCIBLE PROTEIN-RELATED	NA	NA	NA	NA	NA	NA
Glyma11g27280	510	UniRef100_I1LLL3 Uncharacterized protein n=1 Tax=Glycine max RepID=I1LLL3_SOYBN	0	99.8	UniRef100_Q8GWA1 Alternative NAD(P)H dehydrogenase 1, mitochondrial n=1 Tax=Arabidopsis thaliana RepID=NDA1_ARATH	0	99.8	AT1G07180.1 | Symbols: ATNDI1, NDA1 | alternative NAD(P)H dehydrogenase 1 | chr1:2204414-2206773 FORWARD LENGTH=510	0	99.8	GO:0010264 GO:0071482	myo-inositol hexakisphosphate biosynthetic process; cellular response to light stimulus	GO:0003954 GO:0016491 GO:0050660	NADH dehydrogenase activity; oxidoreductase activity; flavin adenine dinucleotide binding	GO:0005739 GO:0005777 GO:0031304	mitochondrion; peroxisome; intrinsic to mitochondrial inner membrane	PF07992 PF00070	Pyridine nucleotide-disulphide oxidoreductase; Pyridine nucleotide-disulphide oxidoreductase	PTHR22915 PTHR22915:SF4	NADH DEHYDROGENASE-RELATED; NADH DEHYDROGENASE-RELATED	KOG2495	NADH-dehydrogenase_(ubiquinone)	1.6.99.3	NADH_dehydrogenase	K03885	NADH_dehydrogenase_[EC:1.6.99.3]
Glyma11g27288	80	UniRef100_I1MZY6 Uncharacterized protein n=1 Tax=Glycine max RepID=I1MZY6_SOYBN	7e-29	98.75	NA	NA	NA	NA	NA	NA	NA	NA	NA	NA	NA	NA	NA	NA	NA	NA	NA	NA	NA	NA	NA	NA
Glyma11g27296	91	UniRef100_UPI000233CB3C UPI000233CB3C related cluster n=1 Tax=unknown RepID=UPI000233CB3C	5e-59	98.9	NA	NA	NA	NA	NA	NA	NA	NA	NA	NA	NA	NA	NA	NA	NA	NA	NA	NA	NA	NA	NA	NA
Glyma11g27312	91	UniRef100_UPI000233CB3B UPI000233CB3B related cluster n=1 Tax=unknown RepID=UPI000233CB3B	3e-59	98.9	NA	NA	NA	NA	NA	NA	NA	NA	NA	NA	NA	NA	NA	NA	NA	NA	NA	NA	NA	NA	NA	NA
Glyma11g27320	91	UniRef100_C6T043 Uncharacterized protein n=1 Tax=Glycine max RepID=C6T043_SOYBN	5e-59	98.9	NA	NA	NA	NA	NA	NA	NA	NA	NA	NA	NA	NA	NA	NA	NA	NA	NA	NA	NA	NA	NA	NA
Glyma11g27333	111	UniRef100_A9P9G1 Predicted protein n=13 Tax=Magnoliophyta RepID=A9P9G1_POPTR	4e-73	99.1	UniRef100_B6T4K0 PHD finger-like domain-containing protein 5A n=3 Tax=Poaceae RepID=B6T4K0_MAIZE	5e-73	99.1	AT2G30000.1 | Symbols: | PHF5-like protein | chr2:12804042-12804374 REVERSE LENGTH=110	1e-75	99.1	NA	NA	NA	NA	GO:0005634	nucleus	PF03660	PHF5-like protein	PTHR13120	FAMILY NOT NAMED	KOG1705	Uncharacterized_conserved_protein,_contains_CXXC_motifs	NA	NA	K12834	PHD_finger-like_domain-containing_protein_5A
Glyma11g27346	154	UniRef100_UPI000233B1AE UPI000233B1AE related cluster n=1 Tax=unknown RepID=UPI000233B1AE	2e-88	96.1	NA	NA	NA	NA	NA	NA	NA	NA	NA	NA	NA	NA	NA	NA	NA	NA	NA	NA	NA	NA	NA	NA
Glyma11g27360	356	UniRef100_I1LLL6 Uncharacterized protein n=1 Tax=Glycine max RepID=I1LLL6_SOYBN	0	99.72	UniRef100_A9PHC3 20G-Fe(II) oxidoreductase n=1 Tax=Populus trichocarpa RepID=A9PHC3_POPTR	8e-135	92.7	AT5G58660.1 | Symbols: | 2-oxoglutarate (2OG) and Fe(II)-dependent oxygenase superfamily protein | chr5:23701509-23703802 FORWARD LENGTH=352	2e-105	92.98	GO:0055114	oxidation-reduction process	GO:0005506 GO:0016491 GO:0016706	iron ion binding; oxidoreductase activity; oxidoreductase activity, acting on paired donors, with incorporation or reduction of molecular oxygen, 2-oxoglutarate as one donor, and incorporation of one atom each of oxygen into both donors	GO:0005737	cytoplasm	PF03171	2OG-Fe(II) oxygenase superfamily	PTHR10209 PTHR10209:SF55	FE(II)/ ASCORBATE OXIDASE SUPERFAMILY; OXIDOREDUCTASE, 2OG-FE(II) OXYGENASE FAMILY PROTEI	KOG0143	Iron/ascorbate_family_oxidoreductases	NA	NA	NA	NA
Glyma11g27373	165	UniRef100_G7JQJ1 RNA ligase isoform n=1 Tax=Medicago truncatula RepID=G7JQJ1_MEDTR	4e-35	95.76	UniRef100_G7JQJ1 RNA ligase isoform n=1 Tax=Medicago truncatula RepID=G7JQJ1_MEDTR	4e-35	95.76	AT1G07910.2 | Symbols: ATRNL, RNL, AtRLG1 | RNAligase | chr1:2446712-2454386 FORWARD LENGTH=1104	5e-26	96.36	GO:0006388	tRNA splicing, via endonucleolytic cleavage and ligation	GO:0003972 GO:0004113 GO:0005524 GO:0051731	RNA ligase (ATP) activity; 2',3'-cyclic-nucleotide 3'-phosphodiesterase activity; ATP binding; polynucleotide 5'-hydroxyl-kinase activity	GO:0005634	nucleus	NA	NA	NA	NA	NA	NA	NA	NA	NA	NA
Glyma11g27400	265	UniRef100_I1LLL7 Uncharacterized protein n=1 Tax=Glycine max RepID=I1LLL7_SOYBN	2e-165	85.66	UniRef100_G7K734 RING-H2 zinc finger protein n=1 Tax=Medicago truncatula RepID=G7K734_MEDTR	2e-40	88.68	AT3G16720.1 | Symbols: ATL2, TL2 | TOXICOS EN LEVADURA 2 | chr3:5692880-5693794 FORWARD LENGTH=304	4e-28	60.75	GO:0000165 GO:0002679 GO:0006612 GO:0006952 GO:0009595 GO:0009611 GO:0009612 GO:0009697 GO:0009814 GO:0009862 GO:0009867 GO:0010200 GO:0010310 GO:0010363 GO:0031348 GO:0035556 GO:0042742 GO:0043900 GO:0050832	MAPK cascade; respiratory burst involved in defense response; protein targeting to membrane; defense response; detection of biotic stimulus; response to wounding; response to mechanical stimulus; salicylic acid biosynthetic process; defense response, incompatible interaction; systemic acquired resistance, salicylic acid mediated signaling pathway; jasmonic acid mediated signaling pathway; respons…	GO:0008270	zinc ion binding	GO:0005634	nucleus	PF00097	Zinc finger, C3HC4 type (RING finger)	PTHR22764	RING FINGER PROTEIN 11 (SID 1669) (NEDD4 WW DOMAIN-BINDING PROTEIN 2).	NA	NA	NA	NA	NA	NA
Glyma11g27411	667	UniRef100_UPI000233E9EC UPI000233E9EC related cluster n=1 Tax=unknown RepID=UPI000233E9EC	0	95.2	UniRef100_Q93XR7 Fructose-6-phosphate 2-kinase/fructose-2,6-bisphosphatase n=1 Tax=Bruguiera gymnorhiza RepID=Q93XR7_BRUGY	0	95.2	AT1G07110.1 | Symbols: F2KP, ATF2KP, FKFBP | fructose-2,6-bisphosphatase | chr1:2178363-2183980 REVERSE LENGTH=744	0	95.2	GO:0006000 GO:0006002 GO:0006003 GO:0006499 GO:0008152 GO:0042732 GO:0043609	fructose metabolic process; fructose 6-phosphate metabolic process; fructose 2,6-bisphosphate metabolic process; N-terminal protein myristoylation; metabolic process; D-xylose metabolic process; regulation of carbon utilization	GO:0003824 GO:0003873 GO:0004331 GO:0005524 GO:0030246 GO:2001070	catalytic activity; 6-phosphofructo-2-kinase activity; fructose-2,6-bisphosphate 2-phosphatase activity; ATP binding; carbohydrate binding; starch binding	GO:0005634 GO:0005829 GO:0005886	nucleus; cytosol; plasma membrane	PF01591 PF00300	6-phosphofructo-2-kinase; Phosphoglycerate mutase family	PTHR10606 PTHR10606:SF7	6-PHOSPHOFRUCTO-2-KINASE/FRUCTOSE-2,6-BISPHOSPHATASE; FRUCTOSE-6-PHOSPHATE,2-KINASE/FRUCTOSE-2, 6-BISPHOSPHATASE	NA	NA	NA	NA	NA	NA
Glyma11g27430	475	UniRef100_I1LLL9 Uncharacterized protein n=1 Tax=Glycine max RepID=I1LLL9_SOYBN	0	99.79	UniRef100_G7K727 Protein CHUP1 n=1 Tax=Medicago truncatula RepID=G7K727_MEDTR	0	88.63	AT1G07120.1 | Symbols: | FUNCTIONS IN: molecular_function unknown; INVOLVED IN: biological_process unknown; LOCATED IN: chloroplast envelope; EXPRESSED IN: inflorescence meristem, petal, leaf whorl, flower; EXPRESSED DURING: 4 anthesis, petal differentiation and expansion stage; BEST Arabidopsis thaliana protein match is: Tetratricopeptide repeat (TPR)-like superfamily protein (TAIR:AT4G18570.1);…	8e-151	88.63	GO:0008150	biological process	GO:0003674	molecular function	GO:0009507 GO:0009941	chloroplast; chloroplast envelope	NA	NA	NA	NA	NA	NA	NA	NA	NA	NA
Glyma11g27450	191	UniRef100_I1LLM0 Uncharacterized protein (Fragment) n=1 Tax=Glycine max RepID=I1LLM0_SOYBN	7e-139	100	UniRef100_G7JPM8 Aminotransferase y4uB n=1 Tax=Medicago truncatula RepID=G7JPM8_MEDTR	5e-22	42.41	AT3G22200.1 | Symbols: POP2, GABA-T, HER1 | Pyridoxal phosphate (PLP)-dependent transferases superfamily protein | chr3:7835286-7838863 FORWARD LENGTH=504	3e-21	42.41	GO:0005985 GO:0006020 GO:0006105 GO:0006536 GO:0006540 GO:0006541 GO:0006635 GO:0006816 GO:0006979 GO:0007030 GO:0009407 GO:0009448 GO:0009450 GO:0009651 GO:0009860 GO:0009865 GO:0010033 GO:0010154 GO:0010183 GO:0019484 GO:0022621 GO:0043161 GO:0046686 GO:0048364 GO:0051788 GO:0080129	sucrose metabolic process; inositol metabolic process; succinate metabolic process; glutamate metabolic process; glutamate decarboxylation to succinate; glutamine metabolic process; fatty acid beta-oxidation; calcium ion transport; response to oxidative stress; Golgi organization; toxin catabolic process; gamma-aminobutyric acid metabolic process; gamma-aminobutyric acid catabolic process; respon…	GO:0003824 GO:0003867 GO:0008270 GO:0008483 GO:0030170 GO:0034387 GO:0050897	catalytic activity; 4-aminobutyrate transaminase activity; zinc ion binding; transaminase activity; pyridoxal phosphate binding; 4-aminobutyrate:pyruvate transaminase activity; cobalt ion binding	GO:0005737 GO:0005739 GO:0005774 GO:0005794	cytoplasm; mitochondrion; vacuolar membrane; Golgi apparatus	PF00202	Aminotransferase class-III	PTHR11986 PTHR11986:SF24	AMINOTRANSFERASE CLASS III; ADENOSYLMETHIONINE-8-AMINO-7-OXONONANOATE AMINOTRANSFERASE-RELATED	NA	NA	NA	NA	NA	NA
Glyma11g27460	337	UniRef100_I1LLM1 Uncharacterized protein n=1 Tax=Glycine max RepID=I1LLM1_SOYBN	0	99.7	UniRef100_G7JZL5 Protein phosphatase 2C n=1 Tax=Medicago truncatula RepID=G7JZL5_MEDTR	1e-164	99.7	AT2G30020.1 | Symbols: | Protein phosphatase 2C family protein | chr2:12814437-12815904 FORWARD LENGTH=396	3e-140	92.58	GO:0006470 GO:0009611 GO:0009620 GO:0009738 GO:0050832	protein dephosphorylation; response to wounding; response to fungus; abscisic acid mediated signaling pathway; defense response to fungus	GO:0003824 GO:0004722	catalytic activity; protein serine/threonine phosphatase activity	GO:0008287 GO:0009536	protein serine/threonine phosphatase complex; plastid	PF00481	Protein phosphatase 2C	PTHR13832 PTHR13832:SF186	PROTEIN PHOSPHATASE 2C; SUBFAMILY NOT NAMED	KOG0698	Serine/threonine_protein_phosphatase	NA	NA	NA	NA
Glyma11g27471	238	UniRef100_C6T012 Putative uncharacterized protein (Fragment) n=1 Tax=Glycine max RepID=C6T012_SOYBN	3e-158	97.9	NA	NA	NA	NA	NA	NA	NA	NA	NA	NA	NA	NA	NA	NA	NA	NA	NA	NA	NA	NA	NA	NA
Glyma11g27480	580	UniRef100_I1LLM2 Asparagine synthetase n=1 Tax=Glycine max RepID=I1LLM2_SOYBN	0	99.83	UniRef100_I1LLM2 Asparagine synthetase n=1 Tax=Glycine max RepID=I1LLM2_SOYBN	0	99.83	AT3G47340.1 | Symbols: ASN1, DIN6, AT-ASN1 | glutamine-dependent asparagine synthase 1 | chr3:17438136-17441043 REVERSE LENGTH=584	0	98.28	GO:0006529 GO:0009063 GO:0009416 GO:0009646 GO:0009744 GO:0009749 GO:0009750 GO:0043617	asparagine biosynthetic process; cellular amino acid catabolic process; response to light stimulus; response to absence of light; response to sucrose stimulus; response to glucose stimulus; response to fructose stimulus; cellular response to sucrose starvation	GO:0004066	asparagine synthase (glutamine-hydrolyzing) activity	GO:0005737	cytoplasm	PF00733	Asparagine synthase	PTHR11772	ASPARAGINE SYNTHETASE	KOG0571	Asparagine_synthase_(glutamine-hydrolyzing)	6.3.5.4	Asparagine_synthase_(glutamine-hydrolysing)	K01953	asparagine_synthase_(glutamine-hydrolysing)_[EC:6.3.5.4]
Glyma11g27490	389	UniRef100_I1LLM3 Uncharacterized protein n=1 Tax=Glycine max RepID=I1LLM3_SOYBN	0	99.74	UniRef100_E4MYC2 mRNA, clone: RTFL01-48-D04 n=1 Tax=Eutrema halophilum RepID=E4MYC2_THEHA	8e-172	94.09	AT5G58600.1 | Symbols: PMR5, TBL44 | Plant protein of unknown function (DUF828) | chr5:23683944-23685679 REVERSE LENGTH=402	7e-174	98.46	GO:0006333 GO:0009620	chromatin assembly or disassembly; response to fungus	GO:0003674	molecular function	GO:0005783	endoplasmic reticulum	PF03005	Arabidopsis proteins of unknown function	PTHR13533 PTHR13533:SF3	FAMILY NOT NAMED; gb def: unknown protein [takifugu rubripes]	NA	NA	NA	NA	NA	NA
Glyma11g27510	1161	UniRef100_UPI000233D71C UPI000233D71C related cluster n=1 Tax=unknown RepID=UPI000233D71C	0	99.91	UniRef100_G7JZJ8 Chromodomain helicase-DNA-binding protein n=1 Tax=Medicago truncatula RepID=G7JZJ8_MEDTR	0	67.87	AT5G58610.1 | Symbols: | PHD finger transcription factor, putative | chr5:23686771-23691053 REVERSE LENGTH=1065	6e-135	39.1	GO:0006355 GO:0006499 GO:0010200 GO:0042991	regulation of transcription, DNA-dependent; N-terminal protein myristoylation; response to chitin; transcription factor import into nucleus	GO:0003677 GO:0003723 GO:0008270	DNA binding; RNA binding; zinc ion binding	GO:0005634	nucleus	PF00628 PF05641	PHD-finger; Agenet domain	PTHR24098 PTHR24098:SF48	FAMILY NOT NAMED;	NA	NA	NA	NA	NA	NA
Glyma11g27566	133	UniRef100_UPI0002338605 UPI0002338605 related cluster n=1 Tax=unknown RepID=UPI0002338605	1e-72	86.47	UniRef100_B9RVY3 Cleavage and polyadenylation specificity factor, putative n=1 Tax=Ricinus communis RepID=B9RVY3_RICCO	2e-65	86.47	AT5G23880.1 | Symbols: EMB1265, CPSF100, ESP5, ATCPSF100 | cleavage and polyadenylation specificity factor 100 | chr5:8052550-8058147 FORWARD LENGTH=739	4e-60	86.47	GO:0000085 GO:0006306 GO:0006342 GO:0006378 GO:0006379 GO:0006396 GO:0006397 GO:0007267 GO:0009220 GO:0009616 GO:0009640 GO:0009793 GO:0010267 GO:0010388 GO:0016569 GO:0022402 GO:0031047 GO:0035194 GO:0035196	G2 phase of mitotic cell cycle; DNA methylation; chromatin silencing; mRNA polyadenylation; mRNA cleavage; RNA processing; mRNA processing; cell-cell signaling; pyrimidine ribonucleotide biosynthetic process; virus induced gene silencing; photomorphogenesis; embryo development ending in seed dormancy; production of ta-siRNAs involved in RNA interference; cullin deneddylation; covalent chromatin m…	GO:0003677 GO:0005515 GO:0016787	DNA binding; protein binding; hydrolase activity	GO:0005634 GO:0005847 GO:0009506	nucleus; mRNA cleavage and polyadenylation specificity factor complex; plasmodesma	PF07521	RNA-metabolising metallo-beta-lactamase	PTHR11203 PTHR11203:SF5	CLEAVAGE AND POLYADENYLATION SPECIFICITY FACTOR; gb def: f19f10.12.p [caenorhabditis elegans]	NA	NA	NA	NA	NA	NA
Glyma11g27622	948	UniRef100_UPI000233D71E UPI000233D71E related cluster n=1 Tax=unknown RepID=UPI000233D71E	0	64.03	UniRef100_G7JZJ8 Chromodomain helicase-DNA-binding protein n=1 Tax=Medicago truncatula RepID=G7JZJ8_MEDTR	0	65.82	AT5G58610.1 | Symbols: | PHD finger transcription factor, putative | chr5:23686771-23691053 REVERSE LENGTH=1065	2e-131	48.52	GO:0006355 GO:0006499 GO:0010200 GO:0042991	regulation of transcription, DNA-dependent; N-terminal protein myristoylation; response to chitin; transcription factor import into nucleus	GO:0003677 GO:0003723 GO:0008270	DNA binding; RNA binding; zinc ion binding	GO:0005634	nucleus	PF05641 PF00628	Agenet domain; PHD-finger	NA	NA	NA	NA	NA	NA	NA	NA
Glyma11g27680	150	UniRef100_I1LZ62 S-adenosylmethionine synthase n=1 Tax=Glycine max RepID=I1LZ62_SOYBN	2e-64	81.33	UniRef100_I1LZ62 S-adenosylmethionine synthase n=1 Tax=Glycine max RepID=I1LZ62_SOYBN	2e-64	81.33	AT2G36880.2 | Symbols: MAT3 | methionine adenosyltransferase 3 | chr2:15479721-15480893 REVERSE LENGTH=390	3e-58	81.33	GO:0006556 GO:0006598 GO:0006816 GO:0006970 GO:0007030 GO:0009651 GO:0009698 GO:0042398 GO:0046686	S-adenosylmethionine biosynthetic process; polyamine catabolic process; calcium ion transport; response to osmotic stress; Golgi organization; response to salt stress; phenylpropanoid metabolic process; cellular modified amino acid biosynthetic process; response to cadmium ion	GO:0004478 GO:0005507 GO:0005524	methionine adenosyltransferase activity; copper ion binding; ATP binding	GO:0005737 GO:0005829 GO:0005886 GO:0009506	cytoplasm; cytosol; plasma membrane; plasmodesma	PF02773	S-adenosylmethionine synthetase, C-terminal domain	PTHR11964	S-ADENOSYLMETHIONINE SYNTHETASE	NA	NA	NA	NA	NA	NA
Glyma11g27690	128	UniRef100_I1LNY6 Uncharacterized protein n=1 Tax=Glycine max RepID=I1LNY6_SOYBN	2e-82	100	UniRef100_G7IZJ6 Serine carboxypeptidase-like protein n=1 Tax=Medicago truncatula RepID=G7IZJ6_MEDTR	4e-69	100	AT3G63470.1 | Symbols: scpl40 | serine carboxypeptidase-like 40 | chr3:23438561-23440862 FORWARD LENGTH=502	8e-61	100	GO:0006508	proteolysis	GO:0004185	serine-type carboxypeptidase activity	GO:0005576	extracellular region	PF00450	Serine carboxypeptidase	PTHR11802 PTHR11802:SF8	SERINE PROTEASE FAMILY S10 SERINE CARBOXYPEPTIDASE; SERINE CARBOXYPEPTIDASE II (CARBOXYPEPTIDASE D) (PLANTS)	NA	NA	NA	NA	NA	NA
Glyma11g27705	120	UniRef100_I1LLM3 Uncharacterized protein n=1 Tax=Glycine max RepID=I1LLM3_SOYBN	3e-73	95	UniRef100_E4MYC2 mRNA, clone: RTFL01-48-D04 n=1 Tax=Eutrema halophilum RepID=E4MYC2_THEHA	3e-35	95	AT5G58600.1 | Symbols: PMR5, TBL44 | Plant protein of unknown function (DUF828) | chr5:23683944-23685679 REVERSE LENGTH=402	5e-38	95	GO:0006333 GO:0009620	chromatin assembly or disassembly; response to fungus	GO:0003674	molecular function	GO:0005783	endoplasmic reticulum	PF03005	Arabidopsis proteins of unknown function	PTHR13533 PTHR13533:SF3	FAMILY NOT NAMED; gb def: unknown protein [takifugu rubripes]	NA	NA	NA	NA	NA	NA
Glyma11g27720	580	UniRef100_I1LLM7 Asparagine synthetase n=1 Tax=Glycine max RepID=I1LLM7_SOYBN	0	99.83	UniRef100_I1LLM7 Asparagine synthetase n=1 Tax=Glycine max RepID=I1LLM7_SOYBN	0	99.83	AT3G47340.1 | Symbols: ASN1, DIN6, AT-ASN1 | glutamine-dependent asparagine synthase 1 | chr3:17438136-17441043 REVERSE LENGTH=584	0	98.28	GO:0006529 GO:0009063 GO:0009416 GO:0009646 GO:0009744 GO:0009749 GO:0009750 GO:0043617	asparagine biosynthetic process; cellular amino acid catabolic process; response to light stimulus; response to absence of light; response to sucrose stimulus; response to glucose stimulus; response to fructose stimulus; cellular response to sucrose starvation	GO:0004066	asparagine synthase (glutamine-hydrolyzing) activity	GO:0005737	cytoplasm	PF00733	Asparagine synthase	PTHR11772	ASPARAGINE SYNTHETASE	KOG0571	Asparagine_synthase_(glutamine-hydrolyzing)	6.3.5.4	Asparagine_synthase_(glutamine-hydrolysing)	K01953	asparagine_synthase_(glutamine-hydrolysing)_[EC:6.3.5.4]
Glyma11g27735	100	UniRef100_UPI000233CB40 UPI000233CB40 related cluster n=1 Tax=unknown RepID=UPI000233CB40	1e-67	99	NA	NA	NA	NA	NA	NA	NA	NA	NA	NA	NA	NA	NA	NA	NA	NA	NA	NA	NA	NA	NA	NA
Glyma11g27750	115	NA	NA	NA	NA	NA	NA	NA	NA	NA	NA	NA	NA	NA	NA	NA	NA	NA	NA	NA	NA	NA	NA	NA	NA	NA
Glyma11g27760	202	UniRef100_D7TV41 Putative uncharacterized protein n=1 Tax=Vitis vinifera RepID=D7TV41_VITVI	1e-74	81.19	UniRef100_G7JQK3 AP-2 complex subunit beta n=1 Tax=Medicago truncatula RepID=G7JQK3_MEDTR	1e-70	81.19	AT4G23460.1 | Symbols: | Adaptin family protein | chr4:12243899-12248898 REVERSE LENGTH=893	2e-69	81.19	GO:0006886 GO:0015031 GO:0016192	intracellular protein transport; protein transport; vesicle-mediated transport	GO:0008565 GO:0030276	protein transporter activity; clathrin binding	GO:0005634 GO:0005886 GO:0009506 GO:0030117 GO:0030131	nucleus; plasma membrane; plasmodesma; membrane coat; clathrin adaptor complex	PF01602	Adaptin N terminal region	PTHR11134 PTHR11134:SF3	ADAPTER-RELATED PROTEIN COMPLEX, BETA SUBUNIT; ADAPTER-RELATED PROTEIN COMPLEX 1, BETA SUBUNIT	NA	NA	NA	NA	NA	NA
Glyma11g27770	336	UniRef100_I1LLM9 Uncharacterized protein (Fragment) n=2 Tax=Glycine max RepID=I1LLM9_SOYBN	0	97.62	UniRef100_G7JZL5 Protein phosphatase 2C n=1 Tax=Medicago truncatula RepID=G7JZL5_MEDTR	9e-164	99.7	AT2G30020.1 | Symbols: | Protein phosphatase 2C family protein | chr2:12814437-12815904 FORWARD LENGTH=396	3e-140	92.86	GO:0006470 GO:0009611 GO:0009620 GO:0009738 GO:0050832	protein dephosphorylation; response to wounding; response to fungus; abscisic acid mediated signaling pathway; defense response to fungus	GO:0003824 GO:0004722	catalytic activity; protein serine/threonine phosphatase activity	GO:0008287 GO:0009536	protein serine/threonine phosphatase complex; plastid	PF00481	Protein phosphatase 2C	PTHR13832 PTHR13832:SF186	PROTEIN PHOSPHATASE 2C; SUBFAMILY NOT NAMED	KOG0698	Serine/threonine_protein_phosphatase	NA	NA	NA	NA
Glyma11g27820	460	UniRef100_I1LLN0 Uncharacterized protein (Fragment) n=2 Tax=Glycine max RepID=I1LLN0_SOYBN	0	74.13	UniRef100_G7JZL6 Serine/threonine protein kinase n=1 Tax=Medicago truncatula RepID=G7JZL6_MEDTR	3e-130	86.3	AT2G30040.1 | Symbols: MAPKKK14 | mitogen-activated protein kinase kinase kinase 14 | chr2:12821747-12823138 FORWARD LENGTH=463	2e-116	71.52	GO:0006468 GO:0009658 GO:0009737 GO:0009738 GO:0009753 GO:0009873 GO:0010200 GO:0035556 GO:0045893 GO:0046777	protein phosphorylation; chloroplast organization; response to abscisic acid stimulus; abscisic acid mediated signaling pathway; response to jasmonic acid stimulus; ethylene mediated signaling pathway; response to chitin; intracellular signal transduction; positive regulation of transcription, DNA-dependent; protein autophosphorylation	GO:0004672 GO:0004674 GO:0005524 GO:0016301 GO:0016772	protein kinase activity; protein serine/threonine kinase activity; ATP binding; kinase activity; transferase activity, transferring phosphorus-containing groups	GO:0005634	nucleus	PF00069	Protein kinase domain	PTHR24361 PTHR24361:SF207	MITOGEN-ACTIVATED KINASE KINASE KINASE; SERINE/THREONINE-PROTEIN KINASE 24	KOG0198	MEKK_and_related_serine/threonine_protein_kinases	NA	NA	NA	NA
Glyma11g27830	762	UniRef100_UPI000233CB41 UPI000233CB41 related cluster n=1 Tax=unknown RepID=UPI000233CB41	0	99.87	UniRef100_G7K729 Potassium transporter n=1 Tax=Medicago truncatula RepID=G7K729_MEDTR	0	99.87	AT2G30070.1 | Symbols: ATKT1, ATKT1P, ATKUP1, KUP1, KT1 | potassium transporter 1 | chr2:12835097-12838466 FORWARD LENGTH=712	0	99.87	GO:0006813 GO:0071805	potassium ion transport; potassium ion transmembrane transport	GO:0015079	potassium ion transmembrane transporter activity	GO:0005886 GO:0016020	plasma membrane; membrane	PF02705	K+ potassium transporter	NA	NA	NA	NA	NA	NA	NA	NA
Glyma11g27840	475	UniRef100_I1LLN2 Uncharacterized protein n=1 Tax=Glycine max RepID=I1LLN2_SOYBN	0	99.79	UniRef100_G7K727 Protein CHUP1 n=1 Tax=Medicago truncatula RepID=G7K727_MEDTR	3e-180	88.63	AT1G07120.1 | Symbols: | FUNCTIONS IN: molecular_function unknown; INVOLVED IN: biological_process unknown; LOCATED IN: chloroplast envelope; EXPRESSED IN: inflorescence meristem, petal, leaf whorl, flower; EXPRESSED DURING: 4 anthesis, petal differentiation and expansion stage; BEST Arabidopsis thaliana protein match is: Tetratricopeptide repeat (TPR)-like superfamily protein (TAIR:AT4G18570.1);…	2e-146	88.63	GO:0008150	biological process	GO:0003674	molecular function	GO:0009507 GO:0009941	chloroplast; chloroplast envelope	NA	NA	NA	NA	NA	NA	NA	NA	NA	NA
Glyma11g27870	733	UniRef100_I1LLN3 Uncharacterized protein n=1 Tax=Glycine max RepID=I1LLN3_SOYBN	0	99.86	UniRef100_Q93XR7 Fructose-6-phosphate 2-kinase/fructose-2,6-bisphosphatase n=1 Tax=Bruguiera gymnorhiza RepID=Q93XR7_BRUGY	0	99.86	AT1G07110.1 | Symbols: F2KP, ATF2KP, FKFBP | fructose-2,6-bisphosphatase | chr1:2178363-2183980 REVERSE LENGTH=744	0	99.86	GO:0006000 GO:0006002 GO:0006003 GO:0006499 GO:0008152 GO:0042732 GO:0043609	fructose metabolic process; fructose 6-phosphate metabolic process; fructose 2,6-bisphosphate metabolic process; N-terminal protein myristoylation; metabolic process; D-xylose metabolic process; regulation of carbon utilization	GO:0003824 GO:0003873 GO:0004331 GO:0005524 GO:0030246 GO:2001070	catalytic activity; 6-phosphofructo-2-kinase activity; fructose-2,6-bisphosphate 2-phosphatase activity; ATP binding; carbohydrate binding; starch binding	GO:0005634 GO:0005829 GO:0005886	nucleus; cytosol; plasma membrane	PF00300 PF00686 PF01591	Phosphoglycerate mutase family; Starch binding domain; 6-phosphofructo-2-kinase	PTHR10606 PTHR10606:SF7	6-PHOSPHOFRUCTO-2-KINASE/FRUCTOSE-2,6-BISPHOSPHATASE; FRUCTOSE-6-PHOSPHATE,2-KINASE/FRUCTOSE-2, 6-BISPHOSPHATASE	KOG0234	Fructose-6-phosphate_2-kinase/fructose-2,6-biphosphatase	2.7.1.105 3.1.3.46	6-phosphofructo-2-kinase. Fructose-2,6-bisphosphate_2-phosphatase	K01103	6-phosphofructo-2-kinase_/_fructose-2,6-bisphosphatase_[EC:2.7.1.105_3.1.3.46]
Glyma11g27880	301	UniRef100_UPI000233E9EB UPI000233E9EB related cluster n=1 Tax=unknown RepID=UPI000233E9EB	4e-119	88.7	UniRef100_G7K734 RING-H2 zinc finger protein n=1 Tax=Medicago truncatula RepID=G7K734_MEDTR	2e-38	79.07	AT3G16720.1 | Symbols: ATL2, TL2 | TOXICOS EN LEVADURA 2 | chr3:5692880-5693794 FORWARD LENGTH=304	9e-28	54.82	GO:0000165 GO:0002679 GO:0006612 GO:0006952 GO:0009595 GO:0009611 GO:0009612 GO:0009697 GO:0009814 GO:0009862 GO:0009867 GO:0010200 GO:0010310 GO:0010363 GO:0031348 GO:0035556 GO:0042742 GO:0043900 GO:0050832	MAPK cascade; respiratory burst involved in defense response; protein targeting to membrane; defense response; detection of biotic stimulus; response to wounding; response to mechanical stimulus; salicylic acid biosynthetic process; defense response, incompatible interaction; systemic acquired resistance, salicylic acid mediated signaling pathway; jasmonic acid mediated signaling pathway; respons…	GO:0008270	zinc ion binding	GO:0005634	nucleus	PF00097	Zinc finger, C3HC4 type (RING finger)	PTHR22764	RING FINGER PROTEIN 11 (SID 1669) (NEDD4 WW DOMAIN-BINDING PROTEIN 2).	NA	NA	NA	NA	NA	NA
Glyma11g27900	327	UniRef100_I1LLN6 Uncharacterized protein n=2 Tax=Glycine max RepID=I1LLN6_SOYBN	0	99.69	UniRef100_G7K740 Zinc transporter n=1 Tax=Medicago truncatula RepID=G7K740_MEDTR	8e-179	98.78	AT2G30080.1 | Symbols: ZIP6, ATZIP6 | ZIP metal ion transporter family | chr2:12838730-12840112 REVERSE LENGTH=341	2e-154	99.69	GO:0006812 GO:0009624 GO:0030001 GO:0055085 GO:0071577	cation transport; response to nematode; metal ion transport; transmembrane transport; zinc ion transmembrane transport	GO:0005385 GO:0008324 GO:0046873	zinc ion transmembrane transporter activity; cation transmembrane transporter activity; metal ion transmembrane transporter activity	GO:0005886 GO:0016020 GO:0016021	plasma membrane; membrane; integral to membrane	PF02535	ZIP Zinc transporter	PTHR11040 PTHR11040:SF1	ZINC-IRON TRANSPORTER; ZINC/IRON TRANSPORTER	KOG1558	Fe2+/Zn2+_regulated_transporter	NA	NA	NA	NA
Glyma11g27920	138	NA	NA	NA	NA	NA	NA	NA	NA	NA	NA	NA	NA	NA	NA	NA	NA	NA	NA	NA	NA	NA	NA	NA	NA	NA
Glyma11g28160	847	UniRef100_I1LLN8 Uncharacterized protein (Fragment) n=1 Tax=Glycine max RepID=I1LLN8_SOYBN	0	86.66	UniRef100_G7ZXF6 Chromosome condensation regulator protein n=1 Tax=Medicago truncatula RepID=G7ZXF6_MEDTR	0	96.46	AT5G42140.1 | Symbols: | Regulator of chromosome condensation (RCC1) family with FYVE zinc finger domain | chr5:16837547-16841640 REVERSE LENGTH=1073	0	91.26	GO:0007165	signal transduction	GO:0003682 GO:0008270 GO:0008536 GO:0035091 GO:0046872	chromatin binding; zinc ion binding; Ran GTPase binding; phosphatidylinositol binding; metal ion binding	GO:0005576	extracellular region	PF01363 PF00415	FYVE zinc finger; Regulator of chromosome condensation (RCC1) repeat	PTHR22870 PTHR22870:SF25	REGULATOR OF CHROMOSOME CONDENSATION; REGULATOR OF CHROMOSOME CONDENSATION-RELATED	NA	NA	NA	NA	NA	NA
Glyma11g28190	394	UniRef100_I1LLN9 Uncharacterized protein n=1 Tax=Glycine max RepID=I1LLN9_SOYBN	0	99.75	UniRef100_B9SGZ0 N-acetyltransferase, putative n=1 Tax=Ricinus communis RepID=B9SGZ0_RICCO	3e-126	97.72	AT2G30090.1 | Symbols: | Acyl-CoA N-acyltransferases (NAT) superfamily protein | chr2:12843583-12845597 REVERSE LENGTH=386	3e-136	97.97	GO:0008152	metabolic process	GO:0008080	N-acetyltransferase activity	GO:0005634	nucleus	PF00583	Acetyltransferase (GNAT) family	PTHR23091 PTHR23091:SF21	N-TERMINAL ACETYLTRANSFERASE; SUBFAMILY NOT NAMED	NA	NA	NA	NA	NA	NA
Glyma11g28420	182	UniRef100_I1LLP0 Uncharacterized protein n=1 Tax=Glycine max RepID=I1LLP0_SOYBN	6e-131	99.45	UniRef100_Q94BV2 AT5g58570/mzn1_20 n=1 Tax=Arabidopsis thaliana RepID=Q94BV2_ARATH	3e-79	95.6	AT5G58575.1 | Symbols: | CONTAINS InterPro DOMAIN/s: Sgf11, transcriptional regulation (InterPro:IPR013246); Has 30201 Blast hits to 17322 proteins in 780 species: Archae - 12; Bacteria - 1396; Metazoa - 17338; Fungi - 3422; Plants - 5037; Viruses - 0; Other Eukaryotes - 2996 (source: NCBI BLink). | chr5:23674399-23675224 FORWARD LENGTH=181	6e-82	95.6	GO:0008150	biological process	GO:0003674	molecular function	GO:0005634	nucleus	PF08209	Sgf11 (transcriptional regulation protein)	NA	NA	KOG2612	Predicted_integral_membrane_protein	NA	NA	NA	NA
Glyma11g28430	98	UniRef100_I1LLP4 Uncharacterized protein n=2 Tax=Glycine max RepID=I1LLP4_SOYBN	3e-61	95.92	UniRef100_Q9FNC9 Mitochondrial import receptor subunit TOM22 homolog 2 n=1 Tax=Arabidopsis thaliana RepID=TO222_ARATH	2e-27	95.92	AT5G43970.1 | Symbols: TOM22-V, TOM9-2, ATTOM22-V | translocase of outer membrane 22-V | chr5:17692888-17693187 FORWARD LENGTH=99	3e-30	95.92	GO:0006626	protein targeting to mitochondrion	GO:0015450	P-P-bond-hydrolysis-driven protein transmembrane transporter activity	GO:0005739 GO:0005742 GO:0005774 GO:0009536	mitochondrion; mitochondrial outer membrane translocase complex; vacuolar membrane; plastid	NA	NA	NA	NA	NA	NA	NA	NA	NA	NA
Glyma11g28440	215	UniRef100_I1LLP5 Uncharacterized protein (Fragment) n=1 Tax=Glycine max RepID=I1LLP5_SOYBN	7e-127	89.3	UniRef100_B9RJH8 Trehalose-6-phosphate synthase, putative n=1 Tax=Ricinus communis RepID=B9RJH8_RICCO	1e-91	96.74	AT5G65140.1 | Symbols: TPPJ | Haloacid dehalogenase-like hydrolase (HAD) superfamily protein | chr5:26019878-26022077 REVERSE LENGTH=370	2e-84	92.56	GO:0005992 GO:0008152 GO:0046686	trehalose biosynthetic process; metabolic process; response to cadmium ion	GO:0003824 GO:0004805	catalytic activity; trehalose-phosphatase activity	GO:0005634 GO:0005737	nucleus; cytoplasm	PF02358	Trehalose-phosphatase	PTHR10788	TREHALOSE-6-PHOSPHATE SYNTHASE	NA	NA	NA	NA	NA	NA
Glyma11g28650	138	UniRef100_I1K877 Uncharacterized protein n=1 Tax=Glycine max RepID=I1K877_SOYBN	2e-45	84.06	UniRef100_G7J548 Serine carboxypeptidase-like protein n=1 Tax=Medicago truncatula RepID=G7J548_MEDTR	1e-34	84.06	AT1G33540.1 | Symbols: scpl18 | serine carboxypeptidase-like 18 | chr1:12162349-12164700 REVERSE LENGTH=446	6e-23	84.06	GO:0006508	proteolysis	GO:0004185	serine-type carboxypeptidase activity	GO:0005576	extracellular region	PF00450	Serine carboxypeptidase	PTHR11802 PTHR11802:SF7	SERINE PROTEASE FAMILY S10 SERINE CARBOXYPEPTIDASE; SERINE CARBOXYPEPTIDASE I (PLANTS)	NA	NA	NA	NA	NA	NA
Glyma11g28751	121	UniRef100_I1NCJ4 Uncharacterized protein n=1 Tax=Glycine max RepID=I1NCJ4_SOYBN	7e-67	96.69	UniRef100_G7IPP8 Dihydroflavonol-4-reductase n=1 Tax=Medicago truncatula RepID=G7IPP8_MEDTR	2e-51	92.56	AT1G61720.1 | Symbols: BAN | NAD(P)-binding Rossmann-fold superfamily protein | chr1:22791326-22792757 REVERSE LENGTH=340	1e-10	70.25	GO:0009964 GO:0044237	negative regulation of flavonoid biosynthetic process; cellular metabolic process	GO:0000166 GO:0003824 GO:0016491 GO:0033729 GO:0050662	nucleotide binding; catalytic activity; oxidoreductase activity; anthocyanidin reductase activity; coenzyme binding	GO:0009507	chloroplast	NA	NA	PTHR10366 PTHR10366:SF79	NAD DEPENDENT EPIMERASE/DEHYDRATASE; NAD-DEPENDENT EPIMERASE/DEHYDRATASE	NA	NA	NA	NA	NA	NA
Glyma11g28770	138	UniRef100_I1LLP7 Uncharacterized protein (Fragment) n=1 Tax=Glycine max RepID=I1LLP7_SOYBN	4e-95	100	UniRef100_B9R7Z7 26S protease regulatory subunit S10b, putative n=2 Tax=fabids RepID=B9R7Z7_RICCO	3e-71	100	AT1G45000.2 | Symbols: | AAA-type ATPase family protein | chr1:17009220-17011607 FORWARD LENGTH=335	6e-72	100	GO:0030163 GO:0030244 GO:0048193	protein catabolic process; cellulose biosynthetic process; Golgi vesicle transport	GO:0000166 GO:0005524 GO:0016787 GO:0016887 GO:0017111	nucleotide binding; ATP binding; hydrolase activity; ATPase activity; nucleoside-triphosphatase activity	GO:0000502 GO:0005618 GO:0005634 GO:0005730 GO:0005886 GO:0009506 GO:0016020	proteasome complex; cell wall; nucleus; nucleolus; plasma membrane; plasmodesma; membrane	PF00004	ATPase family associated with various cellular activities (AAA)	PTHR23073 PTHR23073:SF10	26S PROTEASE REGULATORY SUBUNIT; 26S PROTEASE REGULATORY SUBUNIT S10B	NA	NA	NA	NA	NA	NA
Glyma11g28990	511	UniRef100_I1LLP9 Uncharacterized protein n=1 Tax=Glycine max RepID=I1LLP9_SOYBN	0	99.8	UniRef100_D7LBJ7 Ubiquitin family protein n=1 Tax=Arabidopsis lyrata subsp. lyrata RepID=D7LBJ7_ARALL	0	96.48	AT2G30100.1 | Symbols: | pentatricopeptide (PPR) repeat-containing protein | chr2:12847828-12849520 FORWARD LENGTH=503	0	99.8	NA	NA	NA	NA	GO:0009507	chloroplast	NA	NA	PTHR24015 PTHR24015:SF120	FAMILY NOT NAMED; OS05G0353300 PROTEIN	NA	NA	NA	NA	NA	NA
Glyma11g29000	936	UniRef100_I1LLQ0 Uncharacterized protein n=1 Tax=Glycine max RepID=I1LLQ0_SOYBN	0	99.89	UniRef100_B9S5C3 Ethylene-overproduction protein, putative n=1 Tax=Ricinus communis RepID=B9S5C3_RICCO	0	99.47	AT3G51770.1 | Symbols: ETO1, ATEOL1 | tetratricopeptide repeat (TPR)-containing protein | chr3:19200328-19203974 REVERSE LENGTH=951	0	99.79	GO:0006487 GO:0009693 GO:0009755 GO:0010182 GO:0010364 GO:0016036 GO:0017145 GO:0043161 GO:0048825 GO:2000069	protein N-linked glycosylation; ethylene biosynthetic process; hormone-mediated signaling pathway; sugar mediated signaling pathway; regulation of ethylene biosynthetic process; cellular response to phosphate starvation; stem cell division; proteasomal ubiquitin-dependent protein catabolic process; cotyledon development; regulation of post-embryonic root development	GO:0005515 GO:0030674	protein binding; protein binding, bridging	GO:0005634	nucleus	PF00515	Tetratricopeptide repeat	PTHR23083 PTHR23083:SF141	O-LINKED N-ACETYLGLUCOSAMINE TRANSFERASE, OGT; SUBFAMILY NOT NAMED	NA	NA	NA	NA	NA	NA
Glyma11g29010	701	UniRef100_UPI000233D87B UPI000233D87B related cluster n=1 Tax=unknown RepID=UPI000233D87B	0	88.45	UniRef100_G7JBX2 Ser-thr protein kinase n=1 Tax=Medicago truncatula RepID=G7JBX2_MEDTR	0	98.86	AT5G45840.1 | Symbols: | Leucine-rich repeat protein kinase family protein | chr5:18594080-18597221 REVERSE LENGTH=668	3e-143	93.3	GO:0006468 GO:0007169	protein phosphorylation; transmembrane receptor protein tyrosine kinase signaling pathway	GO:0004672 GO:0004674 GO:0004713 GO:0005524 GO:0016772	protein kinase activity; protein serine/threonine kinase activity; protein tyrosine kinase activity; ATP binding; transferase activity, transferring phosphorus-containing groups	GO:0009507	chloroplast	PF07714 PF08263	Protein tyrosine kinase; Leucine rich repeat N-terminal domain	PTHR24420 PTHR24420:SF458	FAMILY NOT NAMED; SUBFAMILY NOT NAMED	KOG1187	Serine/threonine_protein_kinase	NA	NA	NA	NA
qPD-12-2
Glyma12g31060	428	UniRef100_I1LTW2 Uncharacterized protein n=1 Tax=Glycine max RepID=I1LTW2_SOYBN	0	92.06	UniRef100_B9SCU1 Glucan endo-1,3-beta-glucosidase, putative n=1 Tax=Ricinus communis RepID=B9SCU1_RICCO	0	77.57	AT2G27500.2 | Symbols: | Glycosyl hydrolase superfamily protein | chr2:11752615-11753844 REVERSE LENGTH=377	0	80.37	GO:0005975 GO:0006612 GO:0009863 GO:0009867 GO:0010363	carbohydrate metabolic process; protein targeting to membrane; salicylic acid mediated signaling pathway; jasmonic acid mediated signaling pathway; regulation of plant-type hypersensitive response	GO:0003824 GO:0004553 GO:0043169	catalytic activity; hydrolase activity, hydrolyzing O-glycosyl compounds; cation binding	GO:0005576 GO:0005634 GO:0005737 GO:0046658	extracellular region; nucleus; cytoplasm; anchored to plasma membrane	PF00332	Glycosyl hydrolases family 17	PTHR16631	GLUCAN 1,3-BETA-GLUCOSIDASE-RELATED	NA	NA	NA	NA	NA	NA
Glyma12g31070	214	UniRef100_C6SYS7 Uncharacterized protein n=1 Tax=Glycine max RepID=C6SYS7_SOYBN	3e-155	99.53	UniRef100_G7ITU0 Calpain-B n=2 Tax=Medicago truncatula RepID=G7ITU0_MEDTR	1e-109	99.53	AT2G27480.1 | Symbols: | Calcium-binding EF-hand family protein | chr2:11746811-11747885 FORWARD LENGTH=228	4e-75	95.79	GO:0008150	biological process	GO:0005509	calcium ion binding	GO:0005737	cytoplasm	NA	NA	PTHR10183 PTHR10183:SF16	CALPAIN; CALPAIN-RELATED	KOG0037	Ca2+-binding_protein,_EF-Hand_protein_superfamily	NA	NA	K13448	calcium-binding_protein_CML
Glyma12g31080	421	UniRef100_I1LTW5 Uncharacterized protein n=2 Tax=Glycine max RepID=I1LTW5_SOYBN	0	81.95	UniRef100_G7ITU3 Rho GTPase activating protein n=1 Tax=Medicago truncatula RepID=G7ITU3_MEDTR	0	99.05	AT5G22400.1 | Symbols: | Rho GTPase activating protein with PAK-box/P21-Rho-binding domain | chr5:7423050-7425335 REVERSE LENGTH=466	1e-148	82.42	GO:0007165	signal transduction	GO:0030675	Rac GTPase activator activity	GO:0005622 GO:0009507	intracellular; chloroplast	PF00620 PF00786	RhoGAP domain; P21-Rho-binding domain	PTHR23177 PTHR23177:SF2	MKIAA1688 PROTEIN; GTPASE ACTIVATING PROTEIN	NA	NA	NA	NA	NA	NA
Glyma12g31090	251	UniRef100_I1LTW6 Uncharacterized protein n=1 Tax=Glycine max RepID=I1LTW6_SOYBN	1e-168	94.02	UniRef100_Q2QXI9 Expressed protein n=2 Tax=Oryza sativa RepID=Q2QXI9_ORYSJ	5e-25	76.89	AT5G22390.1 | Symbols: | Protein of unknown function (DUF3049) | chr5:7418383-7418991 REVERSE LENGTH=202	2e-24	78.09	NA	NA	NA	NA	GO:0005634	nucleus	PF11250	Protein of unknown function (DUF3049)	NA	NA	NA	NA	NA	NA	NA	NA
Glyma12g31100	300	UniRef100_I1LTW8 Uncharacterized protein n=1 Tax=Glycine max RepID=I1LTW8_SOYBN	0	99.67	UniRef100_G7ITU5 N-carbamoylputrescine amidase n=1 Tax=Medicago truncatula RepID=G7ITU5_MEDTR	0	99	AT2G27450.1 | Symbols: NLP1, ATNLP1, CPA | nitrilase-like protein 1 | chr2:11737666-11739577 REVERSE LENGTH=299	0	97	GO:0006596 GO:0006807 GO:0009446	polyamine biosynthetic process; nitrogen compound metabolic process; putrescine biosynthetic process	GO:0016810 GO:0050126	hydrolase activity, acting on carbon-nitrogen (but not peptide) bonds; N-carbamoylputrescine amidase activity	NA	NA	PF00795	Carbon-nitrogen hydrolase	PTHR23088	NITRILASE-RELATED	KOG0806	Carbon-nitrogen_hydrolase	NA	NA	NA	NA
Glyma12g31110	208	UniRef100_I1NFN0 Uncharacterized protein n=1 Tax=Glycine max RepID=I1NFN0_SOYBN	1e-137	99.52	UniRef100_G7ITU9 Germin-like protein n=1 Tax=Medicago truncatula RepID=G7ITU9_MEDTR	1e-101	95.19	AT3G62020.1 | Symbols: GLP10 | germin-like protein 10 | chr3:22971443-22972192 REVERSE LENGTH=220	9e-40	96.15	GO:0008150 GO:0010413 GO:0045492	biological process; glucuronoxylan metabolic process; xylan biosynthetic process	GO:0030145 GO:0045735	manganese ion binding; nutrient reservoir activity	GO:0005576 GO:0005618 GO:0009505 GO:0048046	extracellular region; cell wall; plant-type cell wall; apoplast	PF00190	Cupin	NA	NA	NA	NA	NA	NA	NA	NA
Glyma12g31120	243	UniRef100_I1LTX0 Uncharacterized protein n=1 Tax=Glycine max RepID=I1LTX0_SOYBN	2e-171	99.59	UniRef100_Q944R0 AT3g15040/K15M2_18 n=1 Tax=Arabidopsis thaliana RepID=Q944R0_ARATH	4e-35	87.24	AT3G15040.1 | Symbols: | Protein of unknown function, DUF584 | chr3:5065445-5066176 REVERSE LENGTH=243	8e-38	87.24	GO:0008150	biological process	GO:0003674	molecular function	GO:0005634	nucleus	PF04520	Protein of unknown function, DUF584	NA	NA	NA	NA	NA	NA	NA	NA
Glyma12g31130	59	UniRef100_I1LTX1 Uncharacterized protein n=1 Tax=Glycine max RepID=I1LTX1_SOYBN	1e-34	98.31	UniRef100_G2XMF0 Hypothetical_protein n=1 Tax=Oryza brachyantha RepID=G2XMF0_ORYBR	3e-23	96.61	AT5G09225.1 | Symbols: | unknown protein; FUNCTIONS IN: molecular_function unknown; INVOLVED IN: biological_process unknown; LOCATED IN: endomembrane system; Has 35333 Blast hits to 34131 proteins in 2444 species: Archae - 798; Bacteria - 22429; Metazoa - 974; Fungi - 991; Plants - 531; Viruses - 0; Other Eukaryotes - 9610 (source: NCBI BLink). | chr5:2869556-2870379 REVERSE LENGTH=68	1e-16	64.41	GO:0008150	biological process	GO:0003674	molecular function	GO:0005739	mitochondrion	NA	NA	NA	NA	NA	NA	NA	NA	NA	NA
Glyma12g31140	96	UniRef100_I1LTX2 Uncharacterized protein n=1 Tax=Glycine max RepID=I1LTX2_SOYBN	1e-48	88.54	UniRef100_F4IFT4 Pollen Ole e 1 allergen and extensin family protein n=2 Tax=Arabidopsis thaliana RepID=F4IFT4_ARATH	2e-15	97.92	AT2G27385.3 | Symbols: | Pollen Ole e 1 allergen and extensin family protein | chr2:11716697-11717285 REVERSE LENGTH=162	3e-18	97.92	GO:0008150	biological process	GO:0003674	molecular function	GO:0009507	chloroplast	NA	NA	NA	NA	NA	NA	NA	NA	NA	NA
Glyma12g31150	245	UniRef100_UPI000189D1A0 UPI000189D1A0 related cluster n=1 Tax=unknown RepID=UPI000189D1A0	0	99.59	UniRef100_G7IHF4 NAC domain protein n=1 Tax=Medicago truncatula RepID=G7IHF4_MEDTR	6e-118	99.18	AT5G22380.1 | Symbols: anac090, NAC090 | NAC domain containing protein 90 | chr5:7408924-7410038 REVERSE LENGTH=235	2e-94	99.18	GO:0006355 GO:0007275	regulation of transcription, DNA-dependent; multicellular organismal development	GO:0003677 GO:0003700	DNA binding; sequence-specific DNA binding transcription factor activity	GO:0005634	nucleus	PF02365	No apical meristem (NAM) protein	NA	NA	NA	NA	NA	NA	NA	NA
Glyma12g31170	421	UniRef100_I1LTX4 Uncharacterized protein n=1 Tax=Glycine max RepID=I1LTX4_SOYBN	0	99.76	UniRef100_Q93YN4 Mitochondrial fission protein n=1 Tax=Arabidopsis thaliana RepID=Q93YN4_ARATH	0	99.05	AT5G22350.1 | Symbols: ELM1 | Protein of unknown function (DUF1022) | chr5:7397762-7400746 REVERSE LENGTH=427	0	99.05	GO:0000266 GO:0033365	mitochondrial fission; protein localization to organelle	NA	NA	GO:0005634 GO:0005741	nucleus; mitochondrial outer membrane	PF06258	Protein of unknown function (DUF1022)	NA	NA	NA	NA	NA	NA	NA	NA
Glyma12g31180	219	UniRef100_C6T4E0 Casparian strip membrane protein 5 n=1 Tax=Glycine max RepID=CASP5_SOYBN	1e-154	99.54	UniRef100_C6T4E0 Casparian strip membrane protein 5 n=1 Tax=Glycine max RepID=CASP5_SOYBN	1e-154	99.54	AT2G27370.1 | Symbols: | Uncharacterised protein family (UPF0497) | chr2:11708628-11709905 REVERSE LENGTH=221	3e-63	98.17	GO:0007043 GO:0042545	cell-cell junction assembly; cell wall modification	GO:0005515 GO:0042803	protein binding; protein homodimerization activity	GO:0048226	Casparian strip	PF04535	Domain of unknown function (DUF588)	PTHR11615 PTHR11615:SF54	NITRATE, FROMATE, IRON DEHYDROGENASE; SUBFAMILY NOT NAMED	NA	NA	NA	NA	NA	NA
Glyma12g31186	367	UniRef100_I1LTX6 Uncharacterized protein n=1 Tax=Glycine max RepID=I1LTX6_SOYBN	0	99.73	UniRef100_G7IHH9 mRNA-decapping enzyme-like protein n=1 Tax=Medicago truncatula RepID=G7IHH9_MEDTR	0	99.73	AT1G08370.1 | Symbols: DCP1, ATDCP1 | decapping 1 | chr1:2638355-2640367 FORWARD LENGTH=367	8e-141	99.46	GO:0006396 GO:0022402 GO:0031087	RNA processing; cell cycle process; deadenylation-independent decapping of nuclear-transcribed mRNA	GO:0005515 GO:0042803	protein binding; protein homodimerization activity	GO:0000932 GO:0005634 GO:0005737	cytoplasmic mRNA processing body; nucleus; cytoplasm	PF06058	Dcp1-like decapping family	PTHR16290	DCP1 RELATED	KOG2868	Decapping_enzyme_complex_component_DCP1	NA	NA	NA	NA
Glyma12g31200	332	UniRef100_I1LTX8 Uncharacterized protein n=2 Tax=Glycine max RepID=I1LTX8_SOYBN	0	99.7	UniRef100_G7IHH4 F-box family protein n=1 Tax=Medicago truncatula RepID=G7IHH4_MEDTR	1e-129	96.39	AT2G27310.1 | Symbols: | F-box family protein | chr2:11683954-11684967 REVERSE LENGTH=337	3e-91	94.58	GO:0002679 GO:0008150 GO:0009414 GO:0009693 GO:0009723 GO:0009737 GO:0009738 GO:0009873 GO:0010200 GO:0010286 GO:0035556 GO:0042538	respiratory burst involved in defense response; biological process; response to water deprivation; ethylene biosynthetic process; response to ethylene stimulus; response to abscisic acid stimulus; abscisic acid mediated signaling pathway; ethylene mediated signaling pathway; response to chitin; heat acclimation; intracellular signal transduction; hyperosmotic salinity response	GO:0003674	molecular function	NA	NA	NA	NA	NA	NA	NA	NA	NA	NA	NA	NA
Glyma12g31211	331	UniRef100_UPI000233C70D UPI000233C70D related cluster n=1 Tax=unknown RepID=UPI000233C70D	0	100	UniRef100_G7IHH0 NAC domain protein n=1 Tax=Medicago truncatula RepID=G7IHH0_MEDTR	1e-169	99.09	AT2G27300.1 | Symbols: ANAC040, NTL8 | NTM1-like 8 | chr2:11680417-11681955 REVERSE LENGTH=335	1e-96	76.74	GO:0006355 GO:0007275 GO:0009640 GO:0009651 GO:0009793 GO:0009845 GO:0009909 GO:0009933 GO:0010162 GO:0010182 GO:0010228 GO:0016114 GO:0016567 GO:0019915 GO:0050826	regulation of transcription, DNA-dependent; multicellular organismal development; photomorphogenesis; response to salt stress; embryo development ending in seed dormancy; seed germination; regulation of flower development; meristem structural organization; seed dormancy process; sugar mediated signaling pathway; vegetative to reproductive phase transition of meristem; terpenoid biosynthetic proce…	GO:0003677 GO:0003700	DNA binding; sequence-specific DNA binding transcription factor activity	GO:0005634 GO:0005886	nucleus; plasma membrane	PF02365	No apical meristem (NAM) protein	NA	NA	NA	NA	NA	NA	NA	NA
Glyma12g31220	109	UniRef100_C6T159 Uncharacterized protein n=1 Tax=Glycine max RepID=C6T159_SOYBN	8e-70	99.08	UniRef100_G7IHH0 NAC domain protein n=1 Tax=Medicago truncatula RepID=G7IHH0_MEDTR	2e-46	99.08	AT5G22280.1 | Symbols: | unknown protein; FUNCTIONS IN: molecular_function unknown; INVOLVED IN: biological_process unknown; LOCATED IN: endomembrane system; EXPRESSED IN: 22 plant structures; EXPRESSED DURING: 13 growth stages; BEST Arabidopsis thaliana protein match is: unknown protein (TAIR:AT3G44280.1); Has 82 Blast hits to 82 proteins in 13 species: Archae - 0; Bacteria - 0; Metazoa - 0; Fun…	1e-36	99.08	GO:0008150	biological process	GO:0003674	molecular function	GO:0005634 GO:0005739	nucleus; mitochondrion	NA	NA	NA	NA	NA	NA	NA	NA	NA	NA
Glyma12g31240	104	UniRef100_I1LTY2 Uncharacterized protein n=1 Tax=Glycine max RepID=I1LTY2_SOYBN	4e-66	99.04	UniRef100_Q9FNI1 Gb|AAF02129.1 n=1 Tax=Arabidopsis thaliana RepID=Q9FNI1_ARATH	2e-14	84.62	AT3G11600.1 | Symbols: | unknown protein; FUNCTIONS IN: molecular_function unknown; INVOLVED IN: response to karrikin; EXPRESSED IN: 21 plant structures; EXPRESSED DURING: 12 growth stages; BEST Arabidopsis thaliana protein match is: unknown protein (TAIR:AT5G06270.1); Has 171 Blast hits to 171 proteins in 15 species: Archae - 0; Bacteria - 0; Metazoa - 0; Fungi - 0; Plants - 171; Viruses - 0; Ot…	2e-20	90.38	GO:0080167	response to karrikin	GO:0003674	molecular function	GO:0005634	nucleus	NA	NA	NA	NA	NA	NA	NA	NA	NA	NA
Glyma12g31250	114	UniRef100_I1LTY3 Uncharacterized protein n=1 Tax=Glycine max RepID=I1LTY3_SOYBN	1e-74	99.12	UniRef100_Q9FNI1 Gb|AAF02129.1 n=1 Tax=Arabidopsis thaliana RepID=Q9FNI1_ARATH	2e-14	46.49	AT5G06270.1 | Symbols: | unknown protein; FUNCTIONS IN: molecular_function unknown; INVOLVED IN: biological_process unknown; LOCATED IN: chloroplast; EXPRESSED IN: 21 plant structures; EXPRESSED DURING: 11 growth stages; BEST Arabidopsis thaliana protein match is: unknown protein (TAIR:AT3G11600.1); Has 1807 Blast hits to 1807 proteins in 277 species: Archae - 0; Bacteria - 0; Metazoa - 736; Fung…	5e-17	46.49	GO:0008150	biological process	GO:0003674	molecular function	GO:0005634	nucleus	NA	NA	NA	NA	NA	NA	NA	NA	NA	NA
Glyma12g31280	113	UniRef100_I1LTY4 Uncharacterized protein n=1 Tax=Glycine max RepID=I1LTY4_SOYBN	3e-72	99.12	UniRef100_Q9FNI1 Gb|AAF02129.1 n=1 Tax=Arabidopsis thaliana RepID=Q9FNI1_ARATH	4e-14	46.9	AT5G06270.1 | Symbols: | unknown protein; FUNCTIONS IN: molecular_function unknown; INVOLVED IN: biological_process unknown; LOCATED IN: chloroplast; EXPRESSED IN: 21 plant structures; EXPRESSED DURING: 11 growth stages; BEST Arabidopsis thaliana protein match is: unknown protein (TAIR:AT3G11600.1); Has 1807 Blast hits to 1807 proteins in 277 species: Archae - 0; Bacteria - 0; Metazoa - 736; Fung…	8e-17	46.9	GO:0008150	biological process	GO:0003674	molecular function	GO:0005634	nucleus	NA	NA	NA	NA	NA	NA	NA	NA	NA	NA
Glyma12g31290	213	UniRef100_I1KRS7 Uncharacterized protein n=1 Tax=Glycine max RepID=I1KRS7_SOYBN	7e-92	100	UniRef100_Q10NT0 Expressed protein n=1 Tax=Oryza sativa Japonica Group RepID=Q10NT0_ORYSJ	8e-52	72.77	AT5G16720.1 | Symbols: | Protein of unknown function, DUF593 | chr5:5494309-5496562 FORWARD LENGTH=675	7e-51	86.85	GO:0008150 GO:0016926	biological process; protein desumoylation	GO:0003674	molecular function	GO:0005737	cytoplasm	PF04576	Protein of unknown function, DUF593	NA	NA	NA	NA	NA	NA	NA	NA
Glyma12g31300	310	UniRef100_I1LTY5 Uncharacterized protein n=1 Tax=Glycine max RepID=I1LTY5_SOYBN	0	99.68	UniRef100_B9SCZ3 Ccr4-associated factor, putative n=1 Tax=Ricinus communis RepID=B9SCZ3_RICCO	3e-150	87.42	AT5G22250.1 | Symbols: | Polynucleotidyl transferase, ribonuclease H-like superfamily protein | chr5:7365605-7366441 REVERSE LENGTH=278	3e-139	89.03	GO:0000165 GO:0000289 GO:0002679 GO:0009451 GO:0009693 GO:0009738 GO:0009814 GO:0009873 GO:0010200 GO:0010228 GO:0035556 GO:0042742	MAPK cascade; nuclear-transcribed mRNA poly(A) tail shortening; respiratory burst involved in defense response; RNA modification; ethylene biosynthetic process; abscisic acid mediated signaling pathway; defense response, incompatible interaction; ethylene mediated signaling pathway; response to chitin; vegetative to reproductive phase transition of meristem; intracellular signal transduction; def…	GO:0003676 GO:0004540 GO:0008408	nucleic acid binding; ribonuclease activity; 3'-5' exonuclease activity	GO:0005634	nucleus	PF04857	CAF1 family ribonuclease	PTHR10797	CCR4-ASSOCIATED FACTOR	KOG0304	mRNA_deadenylase_subunit	NA	NA	NA	NA
Glyma12g31310	187	UniRef100_I1LTY6 Uncharacterized protein n=1 Tax=Glycine max RepID=I1LTY6_SOYBN	1e-113	85.03	UniRef100_G7KBP5 Ovate protein n=1 Tax=Medicago truncatula RepID=G7KBP5_MEDTR	4e-61	90.91	AT3G52525.1 | Symbols: ATOFP6, OFP6 | ovate family protein 6 | chr3:19475159-19475638 FORWARD LENGTH=159	6e-23	36.9	GO:0045892	negative regulation of transcription, DNA-dependent	NA	NA	GO:0005634	nucleus	PF04844	Protein of unknown function, DUF623	NA	NA	NA	NA	NA	NA	NA	NA
Glyma12g31320	222	UniRef100_I1LTY7 Uncharacterized protein n=1 Tax=Glycine max RepID=I1LTY7_SOYBN	1e-161	99.55	UniRef100_G7IHG4 NHL1 n=1 Tax=Medicago truncatula RepID=G7IHG4_MEDTR	2e-122	98.65	AT3G44220.1 | Symbols: | Late embryogenesis abundant (LEA) hydroxyproline-rich glycoprotein family | chr3:15928216-15929645 FORWARD LENGTH=206	2e-83	99.55	GO:0008150	biological process	GO:0003674	molecular function	GO:0005737	cytoplasm	PF03168	Late embryogenesis abundant protein	NA	NA	NA	NA	NA	NA	NA	NA
Glyma12g31330	1045	UniRef100_UPI000233D756 UPI000233D756 related cluster n=1 Tax=unknown RepID=UPI000233D756	0	99.52	UniRef100_Q2HSJ8 Protein kinase n=1 Tax=Medicago truncatula RepID=Q2HSJ8_MEDTR	0	99.52	AT3G44200.1 | Symbols: ATNEK6, NEK6, IBO1 | NIMA (never in mitosis, gene A)-related 6 | chr3:15906788-15911365 FORWARD LENGTH=956	0	60.57	GO:0007017 GO:0007155 GO:0009913 GO:0010090 GO:0043622 GO:0045010 GO:0048765 GO:0071555	microtubule-based process; cell adhesion; epidermal cell differentiation; trichome morphogenesis; cortical microtubule organization; actin nucleation; root hair cell differentiation; cell wall organization	GO:0004672 GO:0016301	protein kinase activity; kinase activity	GO:0005634 GO:0055028	nucleus; cortical microtubule	PF00069	Protein kinase domain	PTHR24362 PTHR24362:SF158	SERINE/THREONINE-PROTEIN KINASE NEK;	KOG0589	Serine/threonine_protein_kinase	2.7.11.1	non-specific_serine/threonine_protein_kinase	K08857	NIMA_(never_in_mitosis_gene_a)-related_kinase_[EC:2.7.11.1]
Glyma12g31343	118	UniRef100_I1LTY9 Uncharacterized protein (Fragment) n=1 Tax=Glycine max RepID=I1LTY9_SOYBN	1e-76	95.76	UniRef100_Q2HSJ7 Pentatricopeptide repeat-containing protein n=1 Tax=Medicago truncatula RepID=Q2HSJ7_MEDTR	4e-44	88.14	AT4G30700.1 | Symbols: | Pentatricopeptide repeat (PPR) superfamily protein | chr4:14962617-14964995 REVERSE LENGTH=792	5e-17	77.97	GO:0000963 GO:0016554 GO:0080156	mitochondrial RNA processing; cytidine to uridine editing; mitochondrial mRNA modification	GO:0003674	molecular function	GO:0005739 GO:0009507	mitochondrion; chloroplast	PF01535	PPR repeat	PTHR24015	FAMILY NOT NAMED	NA	NA	NA	NA	NA	NA
Glyma12g31350	471	UniRef100_I1M496 Uncharacterized protein (Fragment) n=2 Tax=Glycine max RepID=I1M496_SOYBN	0	82.8	UniRef100_Q2HSI6 Tetratricopeptide-like helical n=1 Tax=Medicago truncatula RepID=Q2HSI6_MEDTR	0	99.79	AT1G05750.1 | Symbols: PDE247, CLB19 | Tetratricopeptide repeat (TPR)-like superfamily protein | chr1:1721523-1723025 FORWARD LENGTH=500	3e-162	87.9	GO:0009451	RNA modification	NA	NA	GO:0005739 GO:0009507	mitochondrion; chloroplast	PF01535	PPR repeat	PTHR24015 PTHR24015:SF190	FAMILY NOT NAMED; SUBFAMILY NOT NAMED	NA	NA	NA	NA	NA	NA
Glyma12g31360	968	UniRef100_UPI000233C70F UPI000233C70F related cluster n=1 Tax=unknown RepID=UPI000233C70F	0	99.48	UniRef100_Q2HSI2 Protein kinase n=1 Tax=Medicago truncatula RepID=Q2HSI2_MEDTR	0	98.97	AT2G01820.1 | Symbols: | Leucine-rich repeat protein kinase family protein | chr2:357664-360681 REVERSE LENGTH=943	0	93.6	GO:0006468 GO:0009555 GO:0009616 GO:0010050	protein phosphorylation; pollen development; virus induced gene silencing; vegetative phase change	GO:0004672 GO:0004674 GO:0005524 GO:0016772	protein kinase activity; protein serine/threonine kinase activity; ATP binding; transferase activity, transferring phosphorus-containing groups	GO:0005576 GO:0005886 GO:0009505 GO:0009506	extracellular region; plasma membrane; plant-type cell wall; plasmodesma	PF08263 PF00069 PF00560	Leucine rich repeat N-terminal domain; Protein kinase domain; Leucine Rich Repeat	PTHR24420 PTHR24420:SF467	FAMILY NOT NAMED; SUBFAMILY NOT NAMED	KOG1187	Serine/threonine_protein_kinase	NA	NA	NA	NA
Glyma12g31380	382	UniRef100_I1LTZ2 Uncharacterized protein n=1 Tax=Glycine max RepID=I1LTZ2_SOYBN	0	99.74	UniRef100_Q2HSH7 Histone deacetylase n=1 Tax=Medicago truncatula RepID=Q2HSH7_MEDTR	0	99.48	AT1G08460.1 | Symbols: HDA08, HDA8, ATHDA8 | histone deacetylase 8 | chr1:2672527-2674469 FORWARD LENGTH=377	0	95.55	GO:0016575	histone deacetylation	GO:0004407	histone deacetylase activity	GO:0005634	nucleus	PF00850	Histone deacetylase domain	PTHR10625 PTHR10625:SF18	HISTONE DEACETYLASE; HISTONE DEACETYLASE-RELATED	KOG1344	Predicted_histone_deacetylase	NA	NA	NA	NA
Glyma12g31400	516	UniRef100_I1LTZ3 Uncharacterized protein n=1 Tax=Glycine max RepID=I1LTZ3_SOYBN	0	99.81	UniRef100_Q4V3C1 Mediator of RNA polymerase II transcription subunit 8 n=1 Tax=Arabidopsis thaliana RepID=MED8_ARATH	5e-167	96.71	AT2G03070.1 | Symbols: MED8 | mediator subunit 8 | chr2:905978-908792 FORWARD LENGTH=524	1e-169	96.71	GO:0006310 GO:0006396 GO:0007062 GO:0007126 GO:0007131 GO:0009887 GO:0009888 GO:0009909 GO:0010332 GO:0010638 GO:0022402 GO:0031048 GO:0032204 GO:0033044 GO:0042138 GO:0043247 GO:0045132 GO:0050832	DNA recombination; RNA processing; sister chromatid cohesion; meiosis; reciprocal meiotic recombination; organ morphogenesis; tissue development; regulation of flower development; response to gamma radiation; positive regulation of organelle organization; cell cycle process; chromatin silencing by small RNA; regulation of telomere maintenance; regulation of chromosome organization; meiotic DNA do…	NA	NA	GO:0005634 GO:0016592	nucleus; mediator complex	NA	NA	NA	NA	NA	NA	NA	NA	NA	NA
Glyma12g31420	450	UniRef100_UPI000233C711 UPI000233C711 related cluster n=1 Tax=unknown RepID=UPI000233C711	0	99.78	UniRef100_B2LUQ7 Aluminum-activated malate transporter n=1 Tax=Glycine max RepID=B2LUQ7_SOYBN	5e-129	94	AT1G08440.1 | Symbols: | Aluminium activated malate transporter family protein | chr1:2663027-2665343 FORWARD LENGTH=501	2e-124	84.89	GO:0010044	response to aluminum ion	NA	NA	GO:0005886	plasma membrane	PF11744	Aluminium activated malate transporter	NA	NA	NA	NA	NA	NA	NA	NA
Glyma12g31450	461	UniRef100_UPI000233C712 UPI000233C712 related cluster n=1 Tax=unknown RepID=UPI000233C712	0	99.78	UniRef100_B2LUQ7 Aluminum-activated malate transporter n=1 Tax=Glycine max RepID=B2LUQ7_SOYBN	3e-150	87.64	AT1G08440.1 | Symbols: | Aluminium activated malate transporter family protein | chr1:2663027-2665343 FORWARD LENGTH=501	3e-142	84.6	GO:0010044	response to aluminum ion	NA	NA	GO:0005886	plasma membrane	PF11744	Aluminium activated malate transporter	NA	NA	NA	NA	NA	NA	NA	NA
Glyma12g31460	953	UniRef100_UPI000233C713 UPI000233C713 related cluster n=1 Tax=unknown RepID=UPI000233C713	0	99.9	UniRef100_B9RIZ8 Expressed protein, putative n=1 Tax=Ricinus communis RepID=B9RIZ8_RICCO	0	99.9	AT2G27230.2 | Symbols: LHW | transcription factor-related | chr2:11650895-11653840 FORWARD LENGTH=650	6e-115	43.86	GO:0006342 GO:0006355 GO:0009855 GO:0009887 GO:0009965 GO:0010014 GO:0010051 GO:0010073 GO:0010078 GO:0010479 GO:0016569 GO:0031047 GO:0045893 GO:0048364 GO:0048439 GO:0048519	chromatin silencing; regulation of transcription, DNA-dependent; determination of bilateral symmetry; organ morphogenesis; leaf morphogenesis; meristem initiation; xylem and phloem pattern formation; meristem maintenance; maintenance of root meristem identity; stele development; covalent chromatin modification; gene silencing by RNA; positive regulation of transcription, DNA-dependent; root devel…	GO:0003700 GO:0042803	sequence-specific DNA binding transcription factor activity; protein homodimerization activity	GO:0005634	nucleus	NA	NA	PTHR13902 PTHR13902:SF5	SERINE/THREONINE-PROTEIN KINASE WNK (WITH NO LYSINE)-RELATED; MAPKKK	NA	NA	NA	NA	NA	NA
Glyma12g31471	35	UniRef100_B9RIZ7 Putative uncharacterized protein n=1 Tax=Ricinus communis RepID=B9RIZ7_RICCO	2e-10	97.14	NA	NA	NA	AT2G27228.1 | Symbols: CPuORF6 | conserved peptide upstream open reading frame 6 | chr2:11650592-11650696 FORWARD LENGTH=34	2e-12	97.14	NA	NA	NA	NA	NA	NA	NA	NA	NA	NA	NA	NA	NA	NA	NA	NA
Glyma12g31480	518	UniRef100_I1LTZ9 Uncharacterized protein n=2 Tax=Glycine max RepID=I1LTZ9_SOYBN	0	99.81	UniRef100_B9SDI4 Bel1 homeotic protein, putative n=1 Tax=Ricinus communis RepID=B9SDI4_RICCO	0	99.81	AT2G35940.3 | Symbols: BLH1 | BEL1-like homeodomain 1 | chr2:15089171-15091699 REVERSE LENGTH=680	8e-129	99.81	GO:0000303 GO:0006355 GO:0006612 GO:0009610 GO:0009651 GO:0009733 GO:0009737 GO:0009743 GO:0009862 GO:0009873 GO:0009963 GO:0010197 GO:0010201 GO:0010363 GO:0019344 GO:0048513	response to superoxide; regulation of transcription, DNA-dependent; protein targeting to membrane; response to symbiotic fungus; response to salt stress; response to auxin stimulus; response to abscisic acid stimulus; response to carbohydrate stimulus; systemic acquired resistance, salicylic acid mediated signaling pathway; ethylene mediated signaling pathway; positive regulation of flavonoid bio…	GO:0003677 GO:0003700 GO:0042803 GO:0043565 GO:0046982	DNA binding; sequence-specific DNA binding transcription factor activity; protein homodimerization activity; sequence-specific DNA binding; protein heterodimerization activity	GO:0005634 GO:0005737	nucleus; cytoplasm	PF07526 PF00046	Associated with HOX; Homeobox domain	PTHR11850 PTHR11850:SF14	HOMEOBOX PROTEIN; BEL1 HOMEOTIC PROTEIN	KOG0773	Transcription_factor_MEIS1_and_related_HOX_domain_proteins	NA	NA	NA	NA
Glyma12g31490	428	UniRef100_I1LU00 Uncharacterized protein n=1 Tax=Glycine max RepID=I1LU00_SOYBN	0	99.77	UniRef100_B9SDI6 Spotted leaf protein, putative n=1 Tax=Ricinus communis RepID=B9SDI6_RICCO	1e-140	96.96	AT2G35930.1 | Symbols: PUB23 | plant U-box 23 | chr2:15083101-15084336 REVERSE LENGTH=411	3e-107	95.09	GO:0000165 GO:0002679 GO:0006612 GO:0006944 GO:0006952 GO:0009414 GO:0009862 GO:0009867 GO:0010200 GO:0010310 GO:0010363 GO:0016567 GO:0031348 GO:0035556 GO:0042742 GO:0043069 GO:0050832 GO:0051865	MAPK cascade; respiratory burst involved in defense response; protein targeting to membrane; cellular membrane fusion; defense response; response to water deprivation; systemic acquired resistance, salicylic acid mediated signaling pathway; jasmonic acid mediated signaling pathway; response to chitin; regulation of hydrogen peroxide metabolic process; regulation of plant-type hypersensitive respo…	GO:0004842	ubiquitin-protein ligase activity	GO:0005737 GO:0005829	cytoplasm; cytosol	PF04564	U-box domain	PTHR13931 PTHR13931:SF9	UBIQUITINATION FACTOR E4; UNCHARACTERIZED	NA	NA	NA	NA	NA	NA
Glyma12g31500	388	UniRef100_I1LU01 Uncharacterized protein n=1 Tax=Glycine max RepID=I1LU01_SOYBN	0	98.71	UniRef100_G7IHK3 U-box domain-containing protein n=1 Tax=Medicago truncatula RepID=G7IHK3_MEDTR	0	97.68	AT2G35930.1 | Symbols: PUB23 | plant U-box 23 | chr2:15083101-15084336 REVERSE LENGTH=411	3e-149	99.48	GO:0000165 GO:0002679 GO:0006612 GO:0006944 GO:0006952 GO:0009414 GO:0009862 GO:0009867 GO:0010200 GO:0010310 GO:0010363 GO:0016567 GO:0031348 GO:0035556 GO:0042742 GO:0043069 GO:0050832 GO:0051865	MAPK cascade; respiratory burst involved in defense response; protein targeting to membrane; cellular membrane fusion; defense response; response to water deprivation; systemic acquired resistance, salicylic acid mediated signaling pathway; jasmonic acid mediated signaling pathway; response to chitin; regulation of hydrogen peroxide metabolic process; regulation of plant-type hypersensitive respo…	GO:0004842	ubiquitin-protein ligase activity	GO:0005737 GO:0005829	cytoplasm; cytosol	PF04564	U-box domain	PTHR13931 PTHR13931:SF9	UBIQUITINATION FACTOR E4; UNCHARACTERIZED	NA	NA	NA	NA	NA	NA
Glyma12g31510	494	UniRef100_UPI000233C715 UPI000233C715 related cluster n=1 Tax=unknown RepID=UPI000233C715	0	92.31	UniRef100_D7L966 Pentatricopeptide repeat-containing protein n=1 Tax=Arabidopsis lyrata subsp. lyrata RepID=D7L966_ARALL	7e-152	94.53	AT3G18970.1 | Symbols: MEF20 | mitochondrial editing factor 20 | chr3:6543699-6545117 REVERSE LENGTH=472	1e-154	94.53	GO:0080156	mitochondrial mRNA modification	GO:0003674	molecular function	GO:0005739	mitochondrion	PF01535	PPR repeat	PTHR24015 PTHR24015:SF79	FAMILY NOT NAMED; SUBFAMILY NOT NAMED	NA	NA	NA	NA	NA	NA
Glyma12g31520	435	UniRef100_I1LU03 Uncharacterized protein n=1 Tax=Glycine max RepID=I1LU03_SOYBN	0	99.77	UniRef100_Q0V865 Protein FAF-like, chloroplastic n=1 Tax=Arabidopsis thaliana RepID=FAFL_ARATH	4e-63	94.02	AT5G22090.2 | Symbols: | Protein of unknown function (DUF3049) | chr5:7315003-7316394 REVERSE LENGTH=463	9e-66	94.02	GO:0008150	biological process	GO:0003674	molecular function	NA	NA	PF11250	Protein of unknown function (DUF3049)	NA	NA	NA	NA	NA	NA	NA	NA
Glyma12g31530	251	UniRef100_I1LU04 Uncharacterized protein n=1 Tax=Glycine max RepID=I1LU04_SOYBN	0	99.6	UniRef100_G7IRF3 DnaJ homolog subfamily C member n=1 Tax=Medicago truncatula RepID=G7IRF3_MEDTR	1e-156	99.6	AT5G22080.1 | Symbols: | Chaperone DnaJ-domain superfamily protein | chr5:7310600-7313540 REVERSE LENGTH=246	2e-132	96.02	GO:0006457	protein folding	GO:0031072	heat shock protein binding	GO:0005737	cytoplasm	PF00226	DnaJ domain	PTHR15606 PTHR15606:SF1	DNAJ HOMOLOG SUBFAMILY C MEMBER 8/LIPOPOLYSACCHARIDE SPECIFIC RESPONSE-7-RELATED; gb def: putative protein [arabidopsis thaliana]	KOG1150	Predicted_molecular_chaperone_(DnaJ_superfamily)	NA	NA	K09528	DnaJ_homolog_subfamily_C_member_8
Glyma12g31540	1004	UniRef100_UPI000233C717 UPI000233C717 related cluster n=1 Tax=unknown RepID=UPI000233C717	0	99.9	UniRef100_I1LRL8 Serine/threonine-protein phosphatase n=1 Tax=Glycine max RepID=I1LRL8_SOYBN	0	99.9	AT1G08420.1 | Symbols: BSL2 | BRI1 suppressor 1 (BSU1)-like 2 | chr1:2649959-2656564 FORWARD LENGTH=1018	0	99.9	NA	NA	GO:0004721 GO:0004722 GO:0005506 GO:0016787 GO:0030145	phosphoprotein phosphatase activity; protein serine/threonine phosphatase activity; iron ion binding; hydrolase activity; manganese ion binding	GO:0005634 GO:0005886	nucleus; plasma membrane	PF07646 PF00149	Kelch motif; Calcineurin-like phosphoesterase	PTHR11668 PTHR11668:SF17	SERINE/THREONINE PROTEIN PHOSPHATASE; CALMODULIN BINDING PROTEIN	KOG0374	Serine/threonine_specific_protein_phosphatase_PP1,_catalytic_subunit	NA	NA	NA	NA
Glyma12g31550	566	UniRef100_I1LU06 Uncharacterized protein n=1 Tax=Glycine max RepID=I1LU06_SOYBN	0	99.82	UniRef100_B9RJ08 GTP binding protein, putative n=1 Tax=Ricinus communis RepID=B9RJ08_RICCO	0	99.47	AT1G08410.1 | Symbols: | P-loop containing nucleoside triphosphate hydrolases superfamily protein | chr1:2646307-2649106 FORWARD LENGTH=589	0	99.47	GO:0008150	biological process	GO:0005525	GTP binding	NA	NA	PF01926	GTPase of unknown function	PTHR11089 PTHR11089:SF7	GTP-BINDING PROTEIN-RELATED; PUTATIVE NUCLEOTIDE BINDING PROTEIN	KOG1424	Predicted_GTP-binding_protein_MMR1	NA	NA	NA	NA
qPD-12-3
Glyma12g31940	385	UniRef100_UPI000189DA24 UPI000189DA24 related cluster n=1 Tax=unknown RepID=UPI000189DA24	0	99.74	UniRef100_A2Q4I2 Arogenate dehydratase/prephenate dehydratase n=2 Tax=Medicago truncatula RepID=A2Q4I2_MEDTR	0	99.22	AT1G11790.1 | Symbols: ADT1 | arogenate dehydratase 1 | chr1:3981476-3984962 FORWARD LENGTH=392	2e-152	81.3	GO:0008152 GO:0009094 GO:0010048 GO:0043481 GO:0048440	metabolic process; L-phenylalanine biosynthetic process; vernalization response; anthocyanin accumulation in tissues in response to UV light; carpel development	GO:0004664 GO:0016597 GO:0047769	prephenate dehydratase activity; amino acid binding; arogenate dehydratase activity	GO:0009507	chloroplast	PF00800	Prephenate dehydratase	PTHR21022	PREPHENATE DEHYDRATASE (P PROTEIN)	KOG2797	Prephenate_dehydratase	NA	NA	NA	NA
Glyma12g31950	478	UniRef100_UPI000233C887 UPI000233C887 related cluster n=1 Tax=unknown RepID=UPI000233C887	0	99.16	UniRef100_B9SUK1 R2r3-myb transcription factor, putative n=1 Tax=Ricinus communis RepID=B9SUK1_RICCO	2e-93	94.77	AT2G32460.1 | Symbols: MYB101, ATMYB101, ATM1 | myb domain protein 101 | chr2:13782419-13784363 REVERSE LENGTH=490	6e-78	97.28	GO:0006355 GO:0009555 GO:0009686 GO:0009740 GO:0009789 GO:0043068 GO:0045893	regulation of transcription, DNA-dependent; pollen development; gibberellin biosynthetic process; gibberellic acid mediated signaling pathway; positive regulation of abscisic acid mediated signaling pathway; positive regulation of programmed cell death; positive regulation of transcription, DNA-dependent	GO:0003677 GO:0003700	DNA binding; sequence-specific DNA binding transcription factor activity	GO:0005634	nucleus	PF00249	Myb-like DNA-binding domain	PTHR10641	MYB-RELATED	KOG0048	Transcription_factor,_Myb_superfamily	NA	NA	NA	NA
Glyma12g31960	363	UniRef100_C6TKH5 Uncharacterized protein n=1 Tax=Glycine max RepID=C6TKH5_SOYBN	0	99.72	UniRef100_B9SUK8 Alcohol dehydrogenase, putative n=1 Tax=Ricinus communis RepID=B9SUK8_RICCO	4e-128	71.9	AT5G16970.1 | Symbols: AT-AER, AER | alkenal reductase | chr5:5576291-5578001 REVERSE LENGTH=345	3e-72	84.02	GO:0006865 GO:0006979 GO:0009407 GO:0010583 GO:0015824 GO:0046686	amino acid transport; response to oxidative stress; toxin catabolic process; response to cyclopentenone; proline transport; response to cadmium ion	GO:0000166 GO:0008270 GO:0016491 GO:0016747 GO:0032440	nucleotide binding; zinc ion binding; oxidoreductase activity; transferase activity, transferring acyl groups other than amino-acyl groups; 2-alkenal reductase [NAD(P)] activity	GO:0005634 GO:0005737 GO:0005829	nucleus; cytoplasm; cytosol	PF00107	Zinc-binding dehydrogenase	PTHR11695 PTHR11695:SF5	ALCOHOL DEHYDROGENASE RELATED; BENZYLALCOHOL DEHYDROGENASE	KOG1196	Predicted_NAD-dependent_oxidoreductase	NA	NA	NA	NA
Glyma12g31970	351	UniRef100_I1LU49 Uncharacterized protein n=1 Tax=Glycine max RepID=I1LU49_SOYBN	0	99.72	UniRef100_B9SUK8 Alcohol dehydrogenase, putative n=1 Tax=Ricinus communis RepID=B9SUK8_RICCO	4e-131	75.21	AT5G16970.1 | Symbols: AT-AER, AER | alkenal reductase | chr5:5576291-5578001 REVERSE LENGTH=345	3e-78	94.3	GO:0006865 GO:0006979 GO:0009407 GO:0010583 GO:0015824 GO:0046686	amino acid transport; response to oxidative stress; toxin catabolic process; response to cyclopentenone; proline transport; response to cadmium ion	GO:0000166 GO:0008270 GO:0016491 GO:0016747 GO:0032440	nucleotide binding; zinc ion binding; oxidoreductase activity; transferase activity, transferring acyl groups other than amino-acyl groups; 2-alkenal reductase [NAD(P)] activity	GO:0005634 GO:0005737 GO:0005829	nucleus; cytoplasm; cytosol	PF00107	Zinc-binding dehydrogenase	PTHR11695 PTHR11695:SF5	ALCOHOL DEHYDROGENASE RELATED; BENZYLALCOHOL DEHYDROGENASE	KOG1196	Predicted_NAD-dependent_oxidoreductase	NA	NA	NA	NA
Glyma12g31980	408	UniRef100_UPI000233C2BF UPI000233C2BF related cluster n=1 Tax=unknown RepID=UPI000233C2BF	0	99.75	UniRef100_D7KEC0 Galactosyltransferase family protein n=1 Tax=Arabidopsis lyrata subsp. lyrata RepID=D7KEC0_ARALL	0	99.75	AT1G05170.2 | Symbols: | Galactosyltransferase family protein | chr1:1491460-1493931 REVERSE LENGTH=407	0	99.75	GO:0006486	protein glycosylation	GO:0008378 GO:0016757 GO:0016758	galactosyltransferase activity; transferase activity, transferring glycosyl groups; transferase activity, transferring hexosyl groups	GO:0005794 GO:0016020	Golgi apparatus; membrane	PF01762	Galactosyltransferase	PTHR11214 PTHR11214:SF5	BETA-1,3-N-ACETYLGLUCOSAMINYLTRANSFERASE; gb def: b0024.3.p [caenorhabditis elegans]	KOG2288	Galactosyltransferases	NA	NA	NA	NA
Glyma12g31990	123	UniRef100_I1LU52 Uncharacterized protein n=1 Tax=Glycine max RepID=I1LU52_SOYBN	1e-79	99.19	UniRef100_G7ITZ1 Rhomboid family member n=1 Tax=Medicago truncatula RepID=G7ITZ1_MEDTR	3e-31	95.93	AT5G54970.1 | Symbols: | unknown protein; BEST Arabidopsis thaliana protein match is: unknown protein (TAIR:AT4G26960.1); Has 1807 Blast hits to 1807 proteins in 277 species: Archae - 0; Bacteria - 0; Metazoa - 736; Fungi - 347; Plants - 385; Viruses - 0; Other Eukaryotes - 339 (source: NCBI BLink). | chr5:22313271-22313648 FORWARD LENGTH=125	7e-15	76.42	GO:0008150	biological process	GO:0003674	molecular function	GO:0005634	nucleus	NA	NA	NA	NA	NA	NA	NA	NA	NA	NA
Glyma12g32000	985	UniRef100_I1LU53 Uncharacterized protein n=1 Tax=Glycine max RepID=I1LU53_SOYBN	0	99.9	UniRef100_G7ITZ5 Aconitate hydratase n=1 Tax=Medicago truncatula RepID=G7ITZ5_MEDTR	0	99.09	AT2G05710.1 | Symbols: ACO3 | aconitase 3 | chr2:2141591-2146350 FORWARD LENGTH=990	0	95.63	GO:0000302 GO:0000303 GO:0006094 GO:0006096 GO:0006101 GO:0006102 GO:0006486 GO:0006487 GO:0006511 GO:0006833 GO:0006972 GO:0006979 GO:0007030 GO:0008152 GO:0009266 GO:0009651 GO:0009733 GO:0009737 GO:0009743 GO:0009853 GO:0009873 GO:0010039 GO:0015979 GO:0046686 GO:0051788 GO:0055072 GO:0080129	response to reactive oxygen species; response to superoxide; gluconeogenesis; glycolysis; citrate metabolic process; isocitrate metabolic process; protein glycosylation; protein N-linked glycosylation; ubiquitin-dependent protein catabolic process; water transport; hyperosmotic response; response to oxidative stress; Golgi organization; metabolic process; response to temperature stimulus; respons…	GO:0003994 GO:0005507 GO:0005524 GO:0051539	aconitate hydratase activity; copper ion binding; ATP binding; 4 iron, 4 sulfur cluster binding	GO:0005618 GO:0005739 GO:0005774 GO:0005829 GO:0009507 GO:0009570	cell wall; mitochondrion; vacuolar membrane; cytosol; chloroplast; chloroplast stroma	PF00694 PF00330	Aconitase C-terminal domain; Aconitase family (aconitate hydratase)	PTHR11670 PTHR11670:SF1	ACONITASE; 3-ISOPROPYLMALATE DEHYDRATASE SUBUNIT	KOG0452	RNA-binding_translational_regulator_IRP_(aconitase_superfamily)	4.2.1.3	Aconitate_hydratase	K01681	aconitate_hydratase_1_[EC:4.2.1.3]
Glyma12g32010	505	UniRef100_I1LU54 Uncharacterized protein n=1 Tax=Glycine max RepID=I1LU54_SOYBN	0	96.44	UniRef100_G7ITZ9 Transparent testa 12 protein n=1 Tax=Medicago truncatula RepID=G7ITZ9_MEDTR	0	99.41	AT3G21690.1 | Symbols: | MATE efflux family protein | chr3:7638750-7641861 FORWARD LENGTH=506	0	94.85	GO:0006855 GO:0009610 GO:0015824 GO:0055085	drug transmembrane transport; response to symbiotic fungus; proline transport; transmembrane transport	GO:0005215 GO:0015238 GO:0015297	transporter activity; drug transmembrane transporter activity; antiporter activity	GO:0005774 GO:0005886 GO:0016020	vacuolar membrane; plasma membrane; membrane	PF01554	MatE	PTHR11206 PTHR11206:SF48	MULTIDRUG RESISTANCE PUMP; DNA DAMAGE-INDUCIBLE PROTEIN	KOG1347	Uncharacterized_membrane_protein,_predicted_efflux_pump	NA	NA	NA	NA
Glyma12g32020	910	UniRef100_I1LU56 Glutamate receptor n=1 Tax=Glycine max RepID=I1LU56_SOYBN	0	99.89	UniRef100_I1LU56 Glutamate receptor n=1 Tax=Glycine max RepID=I1LU56_SOYBN	0	99.89	AT2G32400.1 | Symbols: GLR5, GLR3.7, ATGLR3.7 | glutamate receptor 5 | chr2:13752665-13756233 REVERSE LENGTH=921	0	97.36	GO:0006810 GO:0006874 GO:0007186 GO:0009416	transport; cellular calcium ion homeostasis; G-protein coupled receptor signaling pathway; response to light stimulus	GO:0004965 GO:0004970 GO:0005215 GO:0005217 GO:0005234 GO:0005515	G-protein coupled GABA receptor activity; ionotropic glutamate receptor activity; transporter activity; intracellular ligand-gated ion channel activity; extracellular-glutamate-gated ion channel activity; protein binding	GO:0005576 GO:0009506 GO:0016020 GO:0016021	extracellular region; plasmodesma; membrane; integral to membrane	PF00060 PF00497 PF01094	Ligand-gated ion channel; Bacterial extracellular solute-binding proteins, family 3; Receptor family ligand binding region	PTHR18966 PTHR18966:SF7	IONOTROPIC GLUTAMATE RECEPTOR-RELATED; gb def: agcp6329 [anopheles gambiae str. pest]	KOG1052	Glutamate-gated_kainate-type_ion_channel_receptor_subunit_GluR5_and_related_subunits	NA	NA	K05387	glutamate_receptor,_ionotropic,_other_eukaryote
Glyma12g32030	948	UniRef100_I1LU57 Glutamate receptor n=2 Tax=Glycine max RepID=I1LU57_SOYBN	0	98.73	UniRef100_I1LU57 Glutamate receptor n=2 Tax=Glycine max RepID=I1LU57_SOYBN	0	98.73	AT1G05200.2 | Symbols: ATGLR3.4, GLR3.4, GLUR3 | glutamate receptor 3.4 | chr1:1505642-1509002 FORWARD LENGTH=959	0	95.99	GO:0006816 GO:0006874 GO:0009416 GO:0009611 GO:0019722 GO:0030003 GO:0070417 GO:0071230 GO:0071260 GO:0071311	calcium ion transport; cellular calcium ion homeostasis; response to light stimulus; response to wounding; calcium-mediated signaling; cellular cation homeostasis; cellular response to cold; cellular response to amino acid stimulus; cellular response to mechanical stimulus; cellular response to acetate	GO:0005217 GO:0005262 GO:0005515 GO:0008066 GO:0015276	intracellular ligand-gated ion channel activity; calcium channel activity; protein binding; glutamate receptor activity; ligand-gated ion channel activity	GO:0005576 GO:0005886 GO:0009507 GO:0009536	extracellular region; plasma membrane; chloroplast; plastid	PF01094 PF00060 PF00497	Receptor family ligand binding region; Ligand-gated ion channel; Bacterial extracellular solute-binding proteins, family 3	PTHR18966 PTHR18966:SF7	IONOTROPIC GLUTAMATE RECEPTOR-RELATED; gb def: agcp6329 [anopheles gambiae str. pest]	KOG1052	Glutamate-gated_kainate-type_ion_channel_receptor_subunit_GluR5_and_related_subunits	NA	NA	K05387	glutamate_receptor,_ionotropic,_other_eukaryote
Glyma12g32040	92	UniRef100_C6TFH3 Uncharacterized protein n=1 Tax=Glycine max RepID=C6TFH3_SOYBN	3e-59	98.91	UniRef100_Q00UQ3 WGS project CAID00000000 data, contig chromosome 15 n=1 Tax=Ostreococcus tauri RepID=Q00UQ3_OSTTA	3e-16	58.7	AT1G05205.1 | Symbols: | unknown protein; Has 44 Blast hits to 44 proteins in 16 species: Archae - 0; Bacteria - 0; Metazoa - 0; Fungi - 0; Plants - 44; Viruses - 0; Other Eukaryotes - 0 (source: NCBI BLink). | chr1:1509352-1510249 REVERSE LENGTH=91	4e-46	91.3	GO:0008150 GO:0009853	biological process; photorespiration	GO:0003674	molecular function	GO:0005634	nucleus	NA	NA	NA	NA	NA	NA	NA	NA	NA	NA
Glyma12g32050	782	UniRef100_I1LU60 Uncharacterized protein n=2 Tax=Glycine max RepID=I1LU60_SOYBN	0	99.87	UniRef100_B9SDV3 Homeobox protein, putative n=1 Tax=Ricinus communis RepID=B9SDV3_RICCO	0	93.61	AT1G05230.4 | Symbols: HDG2 | homeodomain GLABROUS 2 | chr1:1513388-1517024 REVERSE LENGTH=721	0	93.61	GO:0006355 GO:0010090 GO:0010103	regulation of transcription, DNA-dependent; trichome morphogenesis; stomatal complex morphogenesis	GO:0003677 GO:0003700 GO:0043565	DNA binding; sequence-specific DNA binding transcription factor activity; sequence-specific DNA binding	GO:0005634	nucleus	PF01852 PF00046	START domain; Homeobox domain	PTHR24325 PTHR24325:SF195	FAMILY NOT NAMED;	KOG0490	Transcription_factor,_contains_HOX_domain	NA	NA	NA	NA
Glyma12g32060	119	UniRef100_I1LU61 Uncharacterized protein n=1 Tax=Glycine max RepID=I1LU61_SOYBN	4e-82	99.16	UniRef100_G7IKI7 RING-box protein n=1 Tax=Medicago truncatula RepID=G7IKI7_MEDTR	6e-73	99.16	AT5G20570.1 | Symbols: ROC1, RBX1, HRT1, ATRBX1 | RING-box 1 | chr5:6956905-6958221 REVERSE LENGTH=118	8e-73	99.16	GO:0006511 GO:0009733 GO:0009853 GO:0016567 GO:0016925 GO:0042023 GO:0042752 GO:0043161 GO:0043248 GO:0051510 GO:0051788 GO:0080129	ubiquitin-dependent protein catabolic process; response to auxin stimulus; photorespiration; protein ubiquitination; protein sumoylation; DNA endoreduplication; regulation of circadian rhythm; proteasomal ubiquitin-dependent protein catabolic process; proteasome assembly; regulation of unidimensional cell growth; response to misfolded protein; proteasome core complex assembly	GO:0005515 GO:0008270	protein binding; zinc ion binding	GO:0005634 GO:0019005 GO:0031463	nucleus; SCF ubiquitin ligase complex; Cul3-RING ubiquitin ligase complex	NA	NA	PTHR11210	RING FINGER	KOG2930	SCF_ubiquitin_ligase,_Rbx1_component	NA	NA	K03868	RING-box_protein_1
Glyma12g32070	178	UniRef100_I1LU65 Uncharacterized protein n=1 Tax=Glycine max RepID=I1LU65_SOYBN	1e-127	99.44	NA	NA	NA	AT3G21710.2 | Symbols: | unknown protein; Has 35333 Blast hits to 34131 proteins in 2444 species: Archae - 798; Bacteria - 22429; Metazoa - 974; Fungi - 991; Plants - 531; Viruses - 0; Other Eukaryotes - 9610 (source: NCBI BLink). | chr3:7648380-7649533 FORWARD LENGTH=211	4e-19	91.57	GO:0000041 GO:0006826 GO:0008150 GO:0010106 GO:0010167 GO:0010413 GO:0015706 GO:0045492	transition metal ion transport; iron ion transport; biological process; cellular response to iron ion starvation; response to nitrate; glucuronoxylan metabolic process; nitrate transport; xylan biosynthetic process	GO:0003674	molecular function	GO:0005634	nucleus	NA	NA	NA	NA	NA	NA	NA	NA	NA	NA
Glyma12g32080	187	UniRef100_I1LU67 Uncharacterized protein (Fragment) n=2 Tax=Glycine max RepID=I1LU67_SOYBN	7e-131	99.47	UniRef100_Q1STP6 Harpin-induced 1 n=2 Tax=Medicago truncatula RepID=Q1STP6_MEDTR	5e-30	98.93	AT3G05975.1 | Symbols: | Late embryogenesis abundant (LEA) hydroxyproline-rich glycoprotein family | chr3:1792145-1792714 REVERSE LENGTH=189	2e-18	99.47	GO:0008150	biological process	GO:0003674	molecular function	GO:0005576	extracellular region	PF03168	Late embryogenesis abundant protein	NA	NA	NA	NA	NA	NA	NA	NA
Glyma12g32100	307	UniRef100_I1LU69 Uncharacterized protein n=1 Tax=Glycine max RepID=I1LU69_SOYBN	0	99.67	UniRef100_G7IKJ7 Syntaxin-132 n=1 Tax=Medicago truncatula RepID=G7IKJ7_MEDTR	0	99.67	AT3G03800.1 | Symbols: SYP131, ATSYP131 | syntaxin of plants 131 | chr3:969314-971460 FORWARD LENGTH=306	1e-124	98.7	GO:0006886 GO:0006944 GO:0016192	intracellular protein transport; cellular membrane fusion; vesicle-mediated transport	GO:0005484	SNAP receptor activity	GO:0005886 GO:0016020	plasma membrane; membrane	PF00804 PF05739	Syntaxin; SNARE domain	PTHR19957 PTHR19957:SF26	SYNTAXIN; SYNTAXIN, ARABIDOPSIS THALIANA	KOG0810	SNARE_protein_Syntaxin_1_and_related_proteins	NA	NA	NA	NA
Glyma12g32111	106	NA	NA	NA	NA	NA	NA	NA	NA	NA	NA	NA	NA	NA	NA	NA	NA	NA	NA	NA	NA	NA	NA	NA	NA	NA
Glyma12g32120	52	NA	NA	NA	NA	NA	NA	NA	NA	NA	NA	NA	NA	NA	NA	NA	NA	NA	NA	NA	NA	NA	NA	NA	NA	NA
Glyma12g32130	76	UniRef100_UPI000233C2CB UPI000233C2CB related cluster n=1 Tax=unknown RepID=UPI000233C2CB	4e-41	98.68	UniRef100_Q0PJF6 MYB transcription factor MYB172 n=1 Tax=Glycine max RepID=Q0PJF6_SOYBN	1e-38	98.68	AT1G01380.1 | Symbols: ETC1 | Homeodomain-like superfamily protein | chr1:147267-147740 FORWARD LENGTH=83	1e-17	57.89	GO:0001708 GO:0006355 GO:0009913	cell fate specification; regulation of transcription, DNA-dependent; epidermal cell differentiation	GO:0003677 GO:0003700	DNA binding; sequence-specific DNA binding transcription factor activity	GO:0005634	nucleus	PF00249	Myb-like DNA-binding domain	PTHR10641	MYB-RELATED	NA	NA	NA	NA	NA	NA
Glyma12g32140	261	UniRef100_I1LU74 Uncharacterized protein n=1 Tax=Glycine max RepID=I1LU74_SOYBN	0	99.62	UniRef100_G7IKK2 APO protein n=1 Tax=Medicago truncatula RepID=G7IKK2_MEDTR	2e-130	90.8	AT3G21740.1 | Symbols: APO4 | Arabidopsis thaliana protein of unknown function (DUF794) | chr3:7662542-7663638 REVERSE LENGTH=337	2e-88	90.04	GO:0008150	biological process	NA	NA	GO:0009507	chloroplast	PF05634	Arabidopsis thaliana protein of unknown function (DUF794)	PTHR10388 PTHR10388:SF1	TRANSLATION FACTOR SUI1; TRANSLATION FACTOR SUI1	NA	NA	NA	NA	NA	NA
Glyma12g32150	201	UniRef100_UPI000233C88D UPI000233C88D related cluster n=1 Tax=unknown RepID=UPI000233C88D	1e-137	99	UniRef100_B9SUR8 Protein binding protein, putative n=1 Tax=Ricinus communis RepID=B9SUR8_RICCO	3e-94	97.01	AT2G32350.1 | Symbols: | Ubiquitin-like superfamily protein | chr2:13734979-13735788 FORWARD LENGTH=242	6e-74	96.52	NA	NA	GO:0003674	molecular function	GO:0005575	cellular component	PF00240	Ubiquitin family	PTHR10666 PTHR10666:SF63	UBIQUITIN; UNKNOWN PROTEIN	NA	NA	NA	NA	NA	NA
Glyma12g32160	327	UniRef100_UPI000189D1F3 UPI000189D1F3 related cluster n=1 Tax=unknown RepID=UPI000189D1F3	0	99.69	UniRef100_Q9ZNZ6 Peroxidase (Fragment) n=1 Tax=Glycine max RepID=Q9ZNZ6_SOYBN	0	99.69	AT1G05260.1 | Symbols: RCI3, RCI3A | Peroxidase superfamily protein | chr1:1529827-1531271 FORWARD LENGTH=326	2e-165	96.94	GO:0006826 GO:0006979 GO:0009269 GO:0009409 GO:0010054 GO:0010106 GO:0010167 GO:0015706 GO:0016132 GO:0042538 GO:0055114	iron ion transport; response to oxidative stress; response to desiccation; response to cold; trichoblast differentiation; cellular response to iron ion starvation; response to nitrate; nitrate transport; brassinosteroid biosynthetic process; hyperosmotic salinity response; oxidation-reduction process	GO:0004601 GO:0020037	peroxidase activity; heme binding	GO:0005576 GO:0005783	extracellular region; endoplasmic reticulum	PF00141	Peroxidase	NA	NA	NA	NA	1.11.1.7	Peroxidase	K00430	peroxidase_[EC:1.11.1.7]
Glyma12g32170	327	UniRef100_I1LU76 Uncharacterized protein n=1 Tax=Glycine max RepID=I1LU76_SOYBN	0	99.69	UniRef100_Q9ZNZ6 Peroxidase (Fragment) n=1 Tax=Glycine max RepID=Q9ZNZ6_SOYBN	0	99.69	AT4G11290.1 | Symbols: | Peroxidase superfamily protein | chr4:6869993-6871476 FORWARD LENGTH=326	6e-165	96.02	GO:0006979 GO:0055114	response to oxidative stress; oxidation-reduction process	GO:0004601 GO:0020037	peroxidase activity; heme binding	GO:0005576	extracellular region	PF00141	Peroxidase	NA	NA	NA	NA	1.11.1.7	Peroxidase	K00430	peroxidase_[EC:1.11.1.7]
Glyma12g32180	485	UniRef100_I1LU77 Uncharacterized protein n=1 Tax=Glycine max RepID=I1LU77_SOYBN	0	99.79	UniRef100_D7L0X1 SET domain-containing protein n=1 Tax=Arabidopsis lyrata subsp. lyrata RepID=D7L0X1_ARALL	0	99.38	AT3G21820.1 | Symbols: ATXR2, SDG36 | histone-lysine N-methyltransferase ATXR2 | chr3:7688629-7691444 REVERSE LENGTH=473	0	99.38	GO:0008150	biological process	GO:0008270	zinc ion binding	GO:0005634	nucleus	PF01753 PF00856	MYND finger; SET domain	PTHR12197 PTHR12197:SF38	SET AND MYND DOMAIN CONTAINING; ATXR2 (HISTONE-LYSINE N-METHYLTRANSFERASE ATXR2),	KOG2084	Predicted_histone_tail_methylase_containing_SET_domain	NA	NA	NA	NA
Glyma12g32190	279	UniRef100_I1LU78 Uncharacterized protein n=1 Tax=Glycine max RepID=I1LU78_SOYBN	0	99.64	UniRef100_Q9LSX7 Peroxisome biogenesis protein 22 n=1 Tax=Arabidopsis thaliana RepID=PEX22_ARATH	8e-122	95.7	AT3G21865.1 | Symbols: PEX22 | peroxin 22 | chr3:7701308-7703218 REVERSE LENGTH=283	2e-124	95.7	GO:0007031	peroxisome organization	GO:0005515	protein binding	GO:0005739	mitochondrion	NA	NA	NA	NA	NA	NA	NA	NA	NA	NA
Glyma12g32200	233	UniRef100_I1LU79 Uncharacterized protein n=3 Tax=Glycine RepID=I1LU79_SOYBN	2e-168	99.57	UniRef100_G7IKL1 Cyclin-U1-1 n=1 Tax=Medicago truncatula RepID=G7IKL1_MEDTR	2e-121	99.57	AT3G21870.1 | Symbols: CYCP2;1 | cyclin p2;1 | chr3:7703927-7704813 REVERSE LENGTH=210	1e-75	83.69	GO:0000079 GO:0010440 GO:0051726	regulation of cyclin-dependent protein kinase activity; stomatal lineage progression; regulation of cell cycle	GO:0004693 GO:0005515 GO:0019901	cyclin-dependent protein kinase activity; protein binding; protein kinase binding	GO:0005634	nucleus	PF08613	Cyclin	PTHR15615	UNCHARACTERIZED	KOG1674	Cyclin	NA	NA	NA	NA
Glyma12g32210	473	UniRef100_I1LU80 Uncharacterized protein n=2 Tax=Glycine max RepID=I1LU80_SOYBN	0	99.79	UniRef100_G7IKL2 Xenotropic and polytropic retrovirus receptor n=1 Tax=Medicago truncatula RepID=G7IKL2_MEDTR	0	98.31	AT5G35730.1 | Symbols: | EXS (ERD1/XPR1/SYG1) family protein | chr5:13893941-13896821 FORWARD LENGTH=457	0	97.67	GO:0008150	biological process	GO:0003674	molecular function	GO:0005794 GO:0005886 GO:0016021	Golgi apparatus; plasma membrane; integral to membrane	PF03124	EXS family	PTHR10783 PTHR10783:SF9	XENOTROPIC AND POLYTROPIC MURINE LEUKEMIA VIRUS RECEPTOR; XENOTROPIC AND POLYTROPIC MURINE LEUKEMIA VIRUS RECEPTOR-RELATED	NA	NA	NA	NA	NA	NA
Glyma12g32221	495	UniRef100_D0EP07 CONSTANS-like zinc finger protein n=1 Tax=Glycine max RepID=D0EP07_SOYBN	0	85.45	UniRef100_D0EP07 CONSTANS-like zinc finger protein n=1 Tax=Glycine max RepID=D0EP07_SOYBN	0	85.45	AT3G21880.1 | Symbols: | B-box type zinc finger protein with CCT domain | chr3:7706748-7708093 FORWARD LENGTH=364	2e-98	84.24	GO:0006355	regulation of transcription, DNA-dependent	GO:0003700 GO:0008270	sequence-specific DNA binding transcription factor activity; zinc ion binding	GO:0005622 GO:0005634	intracellular; nucleus	PF06203	CCT motif	NA	NA	NA	NA	NA	NA	NA	NA
Glyma12g32230	125	UniRef100_C6SVP5 Uncharacterized protein n=1 Tax=Glycine max RepID=C6SVP5_SOYBN	1e-85	99.2	UniRef100_B9RPQ5 DNA binding protein, putative n=1 Tax=Ricinus communis RepID=B9RPQ5_RICCO	8e-36	99.2	AT4G15248.1 | Symbols: | B-box type zinc finger family protein | chr4:8708881-8709234 FORWARD LENGTH=117	5e-24	74.4	GO:0008150	biological process	GO:0008270	zinc ion binding	GO:0005622 GO:0005634	intracellular; nucleus	NA	NA	NA	NA	NA	NA	NA	NA	NA	NA
Glyma12g32241	125	UniRef100_I1LU84 Uncharacterized protein (Fragment) n=1 Tax=Glycine max RepID=I1LU84_SOYBN	9e-83	96.8	UniRef100_G7IKM1 Cysteine-rich repeat secretory protein n=1 Tax=Medicago truncatula RepID=G7IKM1_MEDTR	3e-59	96.8	AT3G22060.1 | Symbols: | Receptor-like protein kinase-related family protein | chr3:7771065-7772137 FORWARD LENGTH=252	1e-46	98.4	GO:0002237 GO:0009737	response to molecule of bacterial origin; response to abscisic acid stimulus	GO:0003674	molecular function	GO:0005576 GO:0005618 GO:0005773	extracellular region; cell wall; vacuole	PF01657	Domain of unknown function DUF26	PTHR11795	PROTEIN KINASE	NA	NA	NA	NA	NA	NA
Glyma12g32260	203	UniRef100_I1LU85 Uncharacterized protein (Fragment) n=1 Tax=Glycine max RepID=I1LU85_SOYBN	3e-136	93.1	UniRef100_G7IKM1 Cysteine-rich repeat secretory protein n=1 Tax=Medicago truncatula RepID=G7IKM1_MEDTR	8e-71	95.57	AT3G22060.1 | Symbols: | Receptor-like protein kinase-related family protein | chr3:7771065-7772137 FORWARD LENGTH=252	1e-67	96.55	GO:0002237 GO:0009737	response to molecule of bacterial origin; response to abscisic acid stimulus	GO:0003674	molecular function	GO:0005576 GO:0005618 GO:0005773	extracellular region; cell wall; vacuole	PF01657	Domain of unknown function DUF26	PTHR11795	PROTEIN KINASE	NA	NA	NA	NA	NA	NA
Glyma12g32270	217	UniRef100_I1LU86 Uncharacterized protein n=1 Tax=Glycine max RepID=I1LU86_SOYBN	3e-154	99.54	UniRef100_G7IKM2 Blue copper protein n=1 Tax=Medicago truncatula RepID=G7IKM2_MEDTR	5e-102	99.54	AT2G32300.1 | Symbols: UCC1 | uclacyanin 1 | chr2:13722510-13723464 FORWARD LENGTH=261	1e-40	55.76	GO:0048765 GO:0048767	root hair cell differentiation; root hair elongation	GO:0005507 GO:0009055	copper ion binding; electron carrier activity	GO:0005886 GO:0031225	plasma membrane; anchored to membrane	PF02298	Plastocyanin-like domain	NA	NA	NA	NA	NA	NA	NA	NA
Glyma12g32280	185	UniRef100_I1M411 Uncharacterized protein n=1 Tax=Glycine max RepID=I1M411_SOYBN	3e-114	99.46	UniRef100_G7IKM3 Transcription factor ILR3 n=1 Tax=Medicago truncatula RepID=G7IKM3_MEDTR	2e-65	99.46	AT5G54680.1 | Symbols: ILR3, bHLH105 | basic helix-loop-helix (bHLH) DNA-binding superfamily protein | chr5:22217270-22218993 FORWARD LENGTH=234	1e-35	81.62	GO:0006355	regulation of transcription, DNA-dependent	GO:0003677 GO:0003700	DNA binding; sequence-specific DNA binding transcription factor activity	GO:0005634	nucleus	PF00010	Helix-loop-helix DNA-binding domain; ;	PTHR23042 PTHR23042:SF22	CIRCADIAN PROTEIN CLOCK/ARNT/BMAL/PAS; BASIC HELIX-LOOP-HELIX (BHLH) FAMILY PROTEIN; ;	NA	NA	NA	NA	NA	NA
Glyma12g32290	2376	UniRef100_I1LU88 Uncharacterized protein n=1 Tax=Glycine max RepID=I1LU88_SOYBN	0	99.96	UniRef100_G7IRJ2 Histone-lysine N-methyltransferase E(Z) n=1 Tax=Medicago truncatula RepID=G7IRJ2_MEDTR	0	84.43	AT4G15180.1 | Symbols: SDG2, ATXR3 | SET domain protein 2 | chr4:8651999-8662178 FORWARD LENGTH=2335	0	99.92	GO:0009791 GO:0010228 GO:0048440 GO:0048443	post-embryonic development; vegetative to reproductive phase transition of meristem; carpel development; stamen development	GO:0042800	histone methyltransferase activity (H3-K4 specific)	GO:0005634	nucleus	PF00856	SET domain	PTHR22884 PTHR22884:SF57	SET DOMAIN PROTEINS; UNKNOWN PROTEIN	KOG1080	Histone_H3_(Lys4)_methyltransferase_complex,_subunit_SET1_and_related_methyltransferases	NA	NA	NA	NA
Glyma12g32305	239	UniRef100_I1LU89 Uncharacterized protein (Fragment) n=1 Tax=Glycine max RepID=I1LU89_SOYBN	1e-114	68.62	UniRef100_G7IKN0 Transcription factor bHLH117 n=1 Tax=Medicago truncatula RepID=G7IKN0_MEDTR	3e-65	99.58	AT3G22100.1 | Symbols: | basic helix-loop-helix (bHLH) DNA-binding superfamily protein | chr3:7783711-7784469 REVERSE LENGTH=252	2e-23	46.44	NA	NA	GO:0003677 GO:0003700	DNA binding; sequence-specific DNA binding transcription factor activity	GO:0005634	nucleus	PF00010	Helix-loop-helix DNA-binding domain	NA	NA	NA	NA	NA	NA	NA	NA
Glyma12g32320	159	UniRef100_I1LU90 Uncharacterized protein n=1 Tax=Glycine max RepID=I1LU90_SOYBN	3e-109	99.37	UniRef100_D7KED4 YUP8H12.9 n=1 Tax=Arabidopsis lyrata subsp. lyrata RepID=D7KED4_ARALL	2e-23	93.71	AT2G32280.1 | Symbols: | Protein of unknown function (DUF1218) | chr2:13713210-13713977 FORWARD LENGTH=163	2e-72	96.23	GO:0008150	biological process	GO:0003674	molecular function	NA	NA	PF06749	Protein of unknown function (DUF1218)	NA	NA	NA	NA	NA	NA	NA	NA
Glyma12g32330	602	UniRef100_UPI000233C436 UPI000233C436 related cluster n=1 Tax=unknown RepID=UPI000233C436	0	86.54	UniRef100_I1LU91 Beta-amylase n=1 Tax=Glycine max RepID=I1LU91_SOYBN	0	84.55	AT2G32290.1 | Symbols: BMY5, BAM6 | beta-amylase 6 | chr2:13714643-13716906 REVERSE LENGTH=577	0	90.2	GO:0000272 GO:0005975 GO:0030244	polysaccharide catabolic process; carbohydrate metabolic process; cellulose biosynthetic process	GO:0003824 GO:0016161 GO:0043169	catalytic activity; beta-amylase activity; cation binding	GO:0005576 GO:0009507	extracellular region; chloroplast	PF01373	Glycosyl hydrolase family 14	NA	NA	NA	NA	NA	NA	NA	NA
Glyma12g32340	144	UniRef100_I1LU92 Uncharacterized protein n=1 Tax=Glycine max RepID=I1LU92_SOYBN	9e-91	99.31	UniRef100_G7IKM4 Defensin fusion n=1 Tax=Medicago truncatula RepID=G7IKM4_MEDTR	1e-19	95.83	AT3G22070.1 | Symbols: | proline-rich family protein | chr3:7775530-7776066 REVERSE LENGTH=178	5e-14	29.17	GO:0008150	biological process	GO:0003674	molecular function	NA	NA	NA	NA	NA	NA	NA	NA	NA	NA	NA	NA
Glyma12g32350	461	UniRef100_I1LU93 Uncharacterized protein n=2 Tax=Glycine max RepID=I1LU93_SOYBN	0	99.78	UniRef100_G7IRJ4 GRAS family transcription factor n=1 Tax=Medicago truncatula RepID=G7IRJ4_MEDTR	0	99.78	AT3G49950.1 | Symbols: | GRAS family transcription factor | chr3:18522570-18523802 FORWARD LENGTH=410	2e-118	89.8	GO:0006355	regulation of transcription, DNA-dependent	GO:0003700	sequence-specific DNA binding transcription factor activity	GO:0005634	nucleus	PF03514	GRAS family transcription factor	NA	NA	NA	NA	NA	NA	NA	NA

## Sheet: Table S6
Supplementary Table 6: Expression data of the genes within qPL-1-2, qPL-12-1 and qPL-12-3 from Soybase.
Wm82.a2.v1	Wm82.a1.v1	young_leaf	flower	one cm pod	pod shell 10DAF	pod shell 14DAF	seed 10DAF	seed 14DAF	seed 21DAF	seed 25DAF	seed 28DAF	seed 35DAF	seed 42DAF	root	nodule
no correspondence	Glyma01g40250	0	0	0	0	0	0	0	1	1	0	0	0	1	0
no correspondence	Glyma01g40290	0	0	0	0	0	0	0	0	0	0	0	0	0	0
no correspondence	Glyma01g40300	0	0	0	0	0	0	0	0	0	0	0	0	0	0
Glyma.01g195300	Glyma01g40320	0	0	3	0	2	0	0	0	0	0	0	0	17	2
Glyma.01g195700	Glyma01g40360	0	2	1	0	0	2	1	1	1	1	2	0	9	371
Glyma.01g195800	Glyma01g40370	0	0	1	1	0	0	1	0	1	6	1	0	1	32
Glyma.01g196100	Glyma01g40400	0	0	0	2	0	0	0	0	1	0	0	0	2	11
Glyma.01g196200	Glyma01g40410	0	0	0	0	0	0	0	0	0	0	0	0	8	0
Glyma.01g196400	Glyma01g40430	0	6	9	4	6	7	6	0	2	0	1	1	20	1
Glyma.01g196500	Glyma01g40440	0	3	1	1	1	0	0	0	0	0	0	0	1	0
Glyma.01g196900	Glyma01g40470	0	1	0	0	0	0	0	0	0	0	0	0	0	1
no correspondence	Glyma01g40480	0	0	1	2	0	0	0	0	0	0	1	0	0	0
Glyma.01g197100	Glyma01g40510	0	0	1	0	0	0	0	0	1	1	1	0	1	0
no correspondence	Glyma01g40520	0	0	0	0	0	1	2	0	0	0	0	0	0	0
Glyma.01g197700	Glyma01g40580	0	0	0	0	0	0	0	0	1	0	0	1	0	1
Glyma.01g198800	Glyma01g40680	0	0	2	0	0	0	1	0	0	0	0	1	42	102
Glyma.01g199300	Glyma01g40740	0	0	0	0	0	0	1	1	0	0	0	0	0	0
no correspondence	Glyma01g40750	0	0	0	0	0	0	0	0	0	0	0	0	0	0
Glyma.01g199500	Glyma01g40770	0	0	0	0	0	0	1	0	0	0	1	0	0	0
Glyma.01g199800	Glyma01g40820	0	1	0	0	0	1	0	0	0	0	0	0	16	9
Glyma.01g200100	Glyma01g40850	0	25	2	0	0	1	0	1	4	12	100	205	73	283
no correspondence	Glyma01g40970	0	0	0	0	0	0	0	0	0	0	0	0	0	0
no correspondence	Glyma01g40980	0	0	0	0	0	1	0	0	0	0	0	0	0	0
no correspondence	Glyma01g41040	0	0	0	0	0	0	0	0	0	0	0	0	0	0
Glyma.01g202100	Glyma01g41050	0	0	0	3	5	51	13	0	1	1	0	2	0	15
no correspondence	Glyma01g41160	0	0	0	0	0	0	0	0	0	0	0	0	0	0
Glyma.01g203400	Glyma01g41190	0	32	6	16	22	18	33	9	32	4	10	2	0	466
no correspondence	Glyma01g41240	0	0	0	0	0	0	0	0	0	0	0	0	0	0
no correspondence	Glyma01g41280	0	0	0	0	0	1	1	0	0	0	0	1	0	0
Glyma.01g204700	Glyma01g41320	0	4	0	0	1	1	3	3	8	4	6	0	0	1
Glyma.01g204800	Glyma01g41330	0	10	1	2	0	0	0	0	0	0	1	1	62	6
Glyma.01g205000	Glyma01g41360	0	0	0	0	0	0	0	0	1	0	2	0	2	1
Glyma.01g205300	Glyma01g41390	0	2	1	0	1	3	4	3	1	1	5	0	0	3
Glyma.01g206300	Glyma01g41490	0	0	0	0	0	0	0	2	1	0	0	0	0	1
Glyma.01g206400	Glyma01g41510	0	7	0	3	0	0	0	0	0	0	0	0	1	0
Glyma.01g206800 Glyma.01g206900	Glyma01g41540	0	1	1	1	0	0	0	0	0	0	0	0	1	12
Glyma.01g207100	Glyma01g41560	0	23	1	7	0	0	0	0	1	0	1	0	6	0
Glyma.01g207600	Glyma01g41610	0	0	5	5	3	0	0	0	2	0	0	0	0	0
no correspondence	Glyma01g41710	0	0	0	0	0	0	0	0	0	0	0	0	0	0
Glyma.12g182500	Glyma12g30750	0	0	0	0	0	0	0	0	0	0	0	0	0	0
no correspondence	Glyma12g30790	0	0	0	0	0	0	0	0	0	1	0	0	0	0
no correspondence	Glyma12g30820	0	0	0	0	0	0	0	0	0	0	1	0	0	0
Glyma.12g183300	Glyma12g30850	0	3	2	4	0	0	0	0	0	0	0	1	5	5
no correspondence	Glyma12g30860	0	0	0	0	1	2	0	0	0	0	1	0	1	0
no correspondence	Glyma12g30880	0	0	0	0	0	0	0	0	0	0	0	0	0	0
Glyma.12g184000	Glyma12g30940	0	0	0	0	0	1	0	0	0	0	0	0	1	0
Glyma.12g184400	Glyma12g30970	0	2	0	0	2	2	1	0	3	1	2	0	103	10
Glyma.12g184400	Glyma12g30980	0	0	0	0	0	5	20	11	53	44	89	35	1	0
Glyma.12g186100	Glyma12g31140	0	0	0	0	0	0	0	0	0	0	0	0	0	0
no correspondence	Glyma12g31160	0	1	0	1	0	0	0	0	1	1	1	1	1	23
Glyma.12g186500	Glyma12g31180	0	0	0	0	0	0	0	1	3	6	16	15	145	9
Glyma.12g187000	Glyma12g31230	0	0	0	0	0	0	0	0	0	0	0	0	0	0
Glyma.12g187000	Glyma12g31240	0	1	0	0	0	0	0	0	0	0	0	0	6	1
no correspondence	Glyma12g31260	0	0	0	0	0	0	0	0	0	0	0	0	0	0
no correspondence	Glyma12g31290	0	0	0	0	0	0	0	0	0	0	0	0	0	0
no correspondence	Glyma12g31370	0	0	0	0	0	0	0	0	0	0	0	0	0	0
no correspondence	Glyma12g31390	0	1	3	1	1	4	1	0	1	0	0	0	1	0
no correspondence	Glyma12g31410	0	0	0	0	0	0	0	0	0	0	0	0	1	0
Glyma.12g188400	Glyma12g31420	0	1	0	0	0	0	0	0	0	0	0	0	0	0
no correspondence	Glyma12g31430	0	0	0	0	0	0	0	0	0	0	0	0	0	0
no correspondence	Glyma12g31440	0	0	1	0	1	1	1	0	1	2	0	0	1	0
Glyma.12g188500	Glyma12g31450	0	0	0	0	0	0	0	0	0	0	0	0	18	0
Glyma.12g188900	Glyma12g31490	0	0	0	0	0	0	1	0	0	0	0	0	1	1
Glyma.12g213600	Glyma12g34160	0	0	0	0	0	0	1	3	1820	5631	28850	32384	0	0
Glyma.12g213700	Glyma12g34170	0	0	0	0	0	0	0	0	0	0	0	0	0	0
no correspondence	Glyma12g34180	0	0	0	0	0	0	0	0	0	0	0	0	0	0
Glyma.12g214000	Glyma12g34200	0	0	0	0	0	0	0	0	0	0	0	0	0	0
Glyma.12g215400	Glyma12g34350	0	12	1	0	0	0	0	0	0	0	0	0	0	1
Glyma.12g216200	Glyma12g34430	0	0	0	0	0	0	0	0	0	0	0	0	0	0
Glyma.12g216700	Glyma12g34480	0	28	3	2	3	4	10	15	44	35	50	13	2	0
Glyma.12g217200	Glyma12g34510	0	0	0	0	0	0	0	0	0	0	0	0	0	0
no correspondence	Glyma12g34520	0	0	0	0	0	0	0	0	0	0	0	0	0	0
no correspondence	Glyma12g34560	0	0	2	3	3	0	0	0	0	0	2	0	2	1
no correspondence	Glyma12g34590	0	0	0	0	0	0	0	0	0	0	0	0	1	0
Glyma.12g217600	Glyma12g34600	0	0	0	0	0	0	0	0	0	0	0	0	0	0
no correspondence	Glyma12g34630	0	0	0	0	0	0	0	0	0	1	0	0	0	0
Glyma.12g218200	Glyma12g34650	0	4	2	0	0	0	0	0	0	1	0	0	1	8
Glyma.12g218400	Glyma12g34680	0	0	0	0	0	0	0	0	0	0	0	1	0	1
Glyma.12g218500	Glyma12g34690	0	1	2	5	1	1	1	1	11	1	1	3	4	6
Glyma.12g218600	Glyma12g34700	0	3	2	5	3	6	9	7	65	60	138	66	2	859
Glyma.12g218800	Glyma12g34720	0	28	0	0	0	0	0	0	0	0	0	0	0	0
Glyma.12g218900	Glyma12g34730	0	0	1	0	0	0	0	0	0	0	1	0	0	0
no correspondence	Glyma12g34790	0	0	0	0	0	0	0	0	0	0	0	0	0	0
no correspondence	Glyma12g34810	0	0	0	0	0	0	0	0	0	0	0	0	0	0
Glyma.12g219900	Glyma12g34850	0	0	0	0	0	0	0	0	0	0	0	0	0	0
no correspondence	Glyma12g34870	0	0	0	0	0	1	0	0	0	0	0	0	1	0
Glyma.12g220300	Glyma12g34880	0	0	0	0	0	0	0	0	0	0	0	0	12	2
Glyma.12g220500	Glyma12g34900	0	11	4	0	2	1	0	0	2	1	4	2	1	0
Glyma.12g220700	Glyma12g34930	0	0	0	0	0	0	1	0	1	0	0	1	0	0
Glyma.12g221100	Glyma12g34960	0	0	8	11	2	8	67	104	216	134	148	36	12	58
Glyma.12g221300	Glyma12g34980	0	0	1	2	3	2	5	2	9	1	2	0	1	0
Glyma.12g221400	Glyma12g34990	0	71	13	4	2	73	109	54	232	260	270	127	2	0
Glyma.12g221500	Glyma12g35000	0	794	17	38	53	14	12	10	12	9	15	16	13	17
Glyma.12g221600	Glyma12g35010	0	0	0	0	0	0	0	0	0	0	0	0	1	0
no correspondence	Glyma12g35080	0	1	1	0	0	1	0	0	0	0	0	0	1	0
Glyma_01g195600	Glyma01g40350	1	8	0	1	1	0	1	0	3	4	4	4	4	4
Glyma_01g197900	Glyma01g40600	1	0	0	3	19	0	0	0	0	0	0	0	9	24
no correspondence	Glyma01g40790	1	3	1	3	4	8	2	2	5	3	1	0	1	2
Glyma_01g200400	Glyma01g40870	1	1	0	0	0	1	1	0	1	0	0	0	17	3
Glyma_01g201500	Glyma01g40960	1	0	0	0	1	0	0	0	0	0	0	0	0	0
no correspondence	Glyma01g40990	1	2	1	0	1	0	0	0	0	0	1	0	0	0
Glyma_01g202400	Glyma01g41090	1	1	6	17	10	7	12	0	9	3	0	0	3	2
Glyma_01g204600	Glyma01g41310	1	6	36	6	5	180	225	67	241	210	246	109	6	2
Glyma_01g207900	Glyma01g41640	1	3	4	8	11	2	4	0	4	1	2	2	0	0
Glyma_01g208500	Glyma01g41700	1	7	5	2	2	6	9	4	6	6	13	8	6	11
Glyma_12g184500	Glyma12g30990	1	3	4	3	3	1	1	0	3	1	6	6	322	8
Glyma_12g185000	Glyma12g31050	1	2	1	2	0	0	0	0	0	0	0	0	3	3
Glyma_12g185800	Glyma12g31110	1	0	0	0	0	0	0	0	1	0	0	0	0	0
no correspondence	Glyma12g31210	1	4	0	0	0	0	0	0	0	1	0	0	0	0
Glyma_12g187900	Glyma12g31340	1	0	4	8	5	0	4	2	2	2	8	4	2	2
no correspondence	Glyma12g34190	1	0	2	17	12	9	10	0	11	6	16	9	62	73
Glyma_12g215600	Glyma12g34370	1	0	8	0	0	25	80	32	14	7	3	1	0	0
no correspondence	Glyma01g40500	2	0	2	0	0	2	0	0	0	0	3	1	0	1
Glyma_01g197400	Glyma01g40540	2	4	2	0	1	2	4	0	7	8	9	6	1	2
no correspondence	Glyma01g40570	2	0	1	0	0	0	0	0	0	1	0	0	10	183
no correspondence	Glyma01g40630	2	2	3	0	1	3	11	1	2	1	0	0	1	0
Glyma_01g198400	Glyma01g40640	2	0	1	0	0	0	0	1	1	0	0	0	0	0
Glyma_01g199400	Glyma01g40760	2	13	2	1	1	0	0	0	0	0	0	0	0	0
Glyma_01g202300	Glyma01g41080	2	2	0	0	0	2	0	0	0	1	2	0	0	6
Glyma_12g184800	Glyma12g31030	2	7	0	0	3	0	0	0	0	0	0	0	0	0
Glyma_12g186200	Glyma12g31150	2	0	0	3	10	1	0	0	0	0	1	0	0	0
Glyma_12g188000	Glyma12g31350	2	6	3	3	2	3	2	1	1	1	4	3	4	1
Glyma_12g215300	Glyma12g34340	2	40	3	3	3	0	4	6	7	6	20	5	27	50
Glyma_01g197300	Glyma01g40530	3	3	2	2	1	0	3	1	8	5	10	12	2	3
Glyma_01g202100	Glyma01g41060	3	1	1	0	0	2	0	0	0	0	1	2	0	2
Glyma_01g199300	Glyma01g40730	4	2	6	3	1	6	3	2	4	2	2	4	5	1
Glyma_01g202200	Glyma01g41070	4	4	2	5	17	5	6	0	5	0	4	1	5	8
Glyma_01g203500	Glyma01g41200	4	10	0	16	13	2	3	0	16	11	19	8	7	5
Glyma_01g203700	Glyma01g41220	4	6	13	18	20	15	14	6	7	8	6	5	43	22
Glyma_01g205100	Glyma01g41370	4	12	6	4	5	10	11	2	2	3	8	6	39	32
Glyma_12g183900	Glyma12g30930	4	1	2	5	1	1	1	0	0	0	1	1	1	77
Glyma_12g185200	Glyma12g31060	4	55	4	6	7	4	7	3	4	1	3	1	3	0
Glyma_01g195500	Glyma01g40340	5	3	0	0	0	0	1	2	5	0	3	3	17	19
Glyma_01g201800	Glyma01g41010	5	2	3	3	1	1	6	2	3	0	3	2	2	5
Glyma_12g184700	Glyma12g31020	5	47	1	6	1	0	0	0	0	0	1	0	13	0
Glyma_12g188700	Glyma12g31470	5	15	4	7	4	1	5	1	4	1	5	2	32	4
no correspondence	Glyma01g40950	6	7	8	10	7	5	4	1	11	1	12	2	9	13
Glyma_01g208000	Glyma01g41650	6	5	0	1	0	1	1	0	0	0	0	0	0	0
Glyma_12g219000	Glyma12g34740	6	4	10	12	11	6	71	77	476	293	663	395	1	5
Glyma_01g195900	Glyma01g40380	7	9	12	19	4	3	0	0	1	1	5	0	16	0
Glyma_01g198700	Glyma01g40670	7	0	1	0	0	0	3	3	20	14	21	20	0	0
Glyma_01g199000	Glyma01g40700	7	3	3	7	0	11	3	2	6	5	9	3	12	5
Glyma_01g204900	Glyma01g41350	7	5	3	4	3	2	1	1	9	4	6	2	3	2
Glyma_01g205500	Glyma01g41410	7	5	6	3	4	3	1	0	0	0	1	0	6	0
Glyma_12g187500	Glyma12g31310	7	1	1	3	0	0	1	0	4	0	0	0	2	105
Glyma_12g187600	Glyma12g31320	7	9	7	7	46	23	136	96	422	406	197	160	82	0
Glyma_12g214400	Glyma12g34240	7	17	11	5	2	12	8	1	5	1	10	5	12	10
Glyma_12g216500	Glyma12g34470	7	12	16	14	9	1	4	0	11	10	6	0	0	9
Glyma_01g195100	Glyma01g40280	8	3	7	9	4	1	5	1	5	4	11	4	2	3
Glyma_12g183400	Glyma12g30870	8	281	30	28	5	1	0	0	0	1	2	0	0	91
Glyma_12g183600	Glyma12g30900	8	4	3	2	3	3	1	1	2	1	6	3	2	5
Glyma_12g216400	Glyma12g34450	8	4	22	21	21	2	0	0	0	0	0	0	0	0
Glyma_01g196600	Glyma01g40450	9	39	49	49	27	70	51	36	38	55	42	30	93	5
Glyma_01g208200	Glyma01g41670	9	31	30	50	390	74	58	10	36	23	12	2	5918	186
Glyma_12g184600	Glyma12g31010	9	15	16	8	8	13	6	0	13	11	20	8	21	38
Glyma_12g215000	Glyma12g34310	9	4	6	1	5	10	44	9	18	16	27	13	96	9
Glyma_12g218300	Glyma12g34660	9	48	38	60	12	15	47	16	53	27	39	4	40	380
Glyma_01g200900	Glyma01g40910	10	26	20	19	12	5	11	1	10	7	14	10	16	20
Glyma_01g208300	Glyma01g41680	10	17	22	19	8	23	14	8	20	3	4	3	8	2
Glyma_01g202700	Glyma01g41120	11	29	11	8	7	9	9	7	15	12	24	32	1	4
Glyma_12g184200	Glyma12g30950	11	5	9	4	4	9	6	1	7	4	7	1	3	14
Glyma_12g185700	Glyma12g31100	11	22	9	8	9	10	19	31	24	13	25	10	11	46
Glyma_01g204400	Glyma01g41290	12	47	3	75	200	1	0	0	0	0	0	0	7	23
no correspondence	Glyma12g30760	12	25	57	61	72	1	7	3	5	0	1	0	35	5
no correspondence	Glyma12g31000	12	13	10	3	1	45	23	7	1	5	2	2	12	0
Glyma_12g188800	Glyma12g31480	13	129	24	32	24	5	2	6	7	10	10	5	35	17
Glyma_12g214600	Glyma12g34260	13	23	7	5	6	11	4	1	6	14	11	7	41	12
Glyma_01g206200	Glyma01g41480	14	22	27	15	24	29	34	11	13	21	24	12	23	59
Glyma_12g214600	Glyma12g34270	14	60	14	19	14	7	10	2	8	10	22	12	45	14
Glyma_01g198600	Glyma01g40660	15	34	24	18	31	3	5	4	11	5	10	3	37	11
Glyma_12g216300	Glyma12g34440	15	9	5	5	1	3	8	3	6	5	6	2	62	0
Glyma_01g198900	Glyma01g40690	16	30	64	69	43	37	57	26	50	24	34	14	12	13
Glyma_01g204200	Glyma01g41260	16	53	100	127	130	17	15	3	12	5	10	8	23	44
Glyma_01g206600	Glyma01g41520	16	18	0	16	135	18	6	2	11	7	8	2	11	35
Glyma_12g185900	Glyma12g31120	17	9	19	9	15	7	12	5	16	17	19	19	23	38
Glyma_01g204500	Glyma01g41300	18	8	7	22	21	6	5	5	11	7	10	8	16	16
Glyma_01g206100	Glyma01g41470	18	4	6	2	0	4	8	2	0	0	0	0	2	1
Glyma_12g188100	Glyma12g31360	18	7	18	27	47	1	1	0	3	0	0	2	19	3
Glyma_12g220400	Glyma12g34890	18	34	18	25	33	12	18	9	44	26	44	12	44	79
Glyma_12g216800	Glyma12g34490	19	7	14	9	2	15	4	1	3	0	4	2	43	12
Glyma_12g217700	Glyma12g34610	19	63	79	31	19	1	17	81	116	77	103	16	15	7
no correspondence	Glyma12g34920	19	45	26	30	23	29	43	16	48	54	40	24	72	82
Glyma_12g187400	Glyma12g31300	20	32	40	39	91	31	107	34	89	52	58	28	65	78
Glyma_12g219100	Glyma12g34760	21	17	18	13	3	9	5	10	8	8	14	4	9	12
Glyma_01g199200	Glyma01g40720	22	6	5	6	2	2	9	2	9	3	12	3	0	0
Glyma_01g204900	Glyma01g41340	22	32	21	25	8	24	21	9	22	20	36	11	25	7
Glyma_12g220600	Glyma12g34910	22	42	25	28	25	11	38	15	45	52	39	20	77	82
Glyma_12g185500	Glyma12g31080	23	3	4	7	2	3	5	0	3	1	2	2	46	145
Glyma_12g218100	Glyma12g34640	23	27	16	18	17	5	8	4	21	8	36	22	14	34
Glyma_01g200500	Glyma01g40880	24	19	19	18	14	3	3	1	10	7	10	8	75	12
Glyma_12g216000	Glyma12g34410	24	18	24	26	14	17	31	15	20	17	10	15	141	11
Glyma_01g198000	Glyma01g40610	25	0	10	6	1	0	0	4	7	0	1	0	1	0
no correspondence	Glyma01g40800	25	22	48	34	38	28	54	24	70	39	89	65	54	32
Glyma_01g202000	Glyma01g41030	25	23	32	17	16	9	13	9	14	11	10	2	72	28
Glyma_12g186400	Glyma12g31170	25	24	10	14	16	13	4	2	21	11	11	4	41	40
Glyma_12g215800	Glyma12g34390	26	38	69	58	28	100	20	13	23	12	51	54	42	17
Glyma_01g196800	Glyma01g40460	27	11	3	10	61	0	0	0	0	0	0	0	0	0
Glyma_01g200200	Glyma01g40860	28	25	11	19	9	6	3	0	3	3	5	3	82	12
Glyma_12g219500	Glyma12g34800	28	15	17	21	13	8	16	2	25	26	29	30	24	46
Glyma_01g195200	Glyma01g40310	29	26	33	32	22	4	14	8	16	7	14	10	29	41
Glyma_01g206700	Glyma01g41530	29	20	22	27	57	4	15	7	9	2	8	3	51	25
Glyma_12g214700	Glyma12g34280	29	9	12	7	5	2	4	3	6	4	4	4	34	9
Glyma_01g204300	Glyma01g41270	31	35	41	60	41	19	24	11	26	26	41	9	136	37
Glyma_01g207000	Glyma01g41550	31	56	24	40	30	11	14	6	20	11	19	10	30	8
Glyma_12g215700	Glyma12g34380	32	10	41	24	37	15	16	14	32	25	29	16	5	0
Glyma_01g203300	Glyma01g41180	33	43	25	22	20	20	35	24	98	96	136	119	76	77
Glyma_12g185400	Glyma12g31070	33	57	9	14	20	0	4	3	2	1	3	0	21	21
Glyma_12g214500	Glyma12g34250	33	36	34	28	38	10	22	6	38	23	56	44	69	48
Glyma_01g205600	Glyma01g41420	34	8	10	25	9	34	15	3	19	6	19	6	8	26
Glyma_01g207200	Glyma01g41570	34	30	30	25	20	21	14	7	13	8	6	3	26	9
Glyma_12g186800	Glyma12g31200	34	46	30	64	28	5	13	4	23	15	18	6	33	54
Glyma_01g203100	Glyma01g41150	35	205	21	19	18	19	15	14	26	20	22	8	51	31
Glyma_12g222400	Glyma12g35070	35	241	79	127	25	43	31	17	53	45	73	26	84	19
Glyma_01g205800	Glyma01g41440	36	104	29	41	61	38	28	20	53	37	36	5	234	86
Glyma_12g215100	Glyma12g34320	36	2	9	4	9	0	0	1	0	1	0	0	0	0
Glyma_01g206000	Glyma01g41460	38	28	28	36	31	18	26	6	42	19	39	17	59	28
Glyma_12g184300	Glyma12g30960	41	40	19	26	32	28	28	7	6	5	4	2	65	16
Glyma_12g214100	Glyma12g34210	41	22	24	90	205	11	16	3	21	8	14	4	25	118
Glyma_12g217900	Glyma12g34620	41	31	40	28	18	22	20	14	31	29	35	18	67	50
Glyma_12g222300	Glyma12g35060	41	33	37	36	18	12	21	9	62	83	152	137	22	6
Glyma_12g183000	Glyma12g30810	42	66	51	60	36	10	25	10	32	17	31	13	50	48
Glyma_12g187700	Glyma12g31330	43	46	52	104	38	10	8	8	18	18	49	14	56	19
Glyma_12g217500	Glyma12g34580	43	36	4	31	120	4	14	4	30	10	18	9	40	146
Glyma_12g214300	Glyma12g34230	44	2	5	4	2	2	1	2	1	1	1	0	0	0
Glyma_12g182600	Glyma12g30770	45	65	140	165	197	5	15	7	12	5	2	1	162	17
Glyma_12g221200	Glyma12g34970	47	44	27	52	45	23	43	2	15	12	3	12	20	26
Glyma_12g188600	Glyma12g31460	48	143	85	81	53	23	54	27	25	21	23	15	146	23
Glyma_12g186000	Glyma12g31130	49	10	27	10	3	4	10	7	9	8	13	5	15	31
Glyma_01g195400	Glyma01g40330	50	114	47	48	85	20	26	11	38	31	61	33	200	89
Glyma_12g183500	Glyma12g30890	52	41	32	36	15	27	12	8	32	15	41	19	27	29
Glyma_12g214200	Glyma12g34220	52	37	31	22	13	18	13	7	16	11	24	8	26	43
Glyma_12g218700	Glyma12g34710	52	71	33	58	73	17	17	8	33	16	16	8	124	23
Glyma_01g194900	Glyma01g40260	53	157	60	52	53	41	51	16	46	49	68	37	77	40
Glyma_01g201600	Glyma01g41000	54	16	23	21	18	28	17	7	3	5	3	3	0	2
Glyma_12g219800	Glyma12g34840	54	98	79	79	48	48	44	28	51	44	47	38	108	71
Glyma_12g188300	Glyma12g31400	57	31	41	35	13	8	29	10	24	12	21	9	65	26
Glyma_12g220000	Glyma12g34860	57	68	30	36	19	7	13	5	19	12	31	15	5	11
Glyma_12g214800	Glyma12g34290	58	23	21	19	14	4	8	6	17	10	14	5	0	0
Glyma_12g219100	Glyma12g34750	61	48	40	26	8	12	18	22	37	29	33	21	57	34
Glyma_01g207400	Glyma01g41590	62	51	51	48	38	26	34	20	29	31	67	36	42	22
Glyma_01g207800	Glyma01g41630	62	43	34	51	44	31	30	12	42	21	40	22	50	35
Glyma_12g185600	Glyma12g31090	62	2	0	1	0	1	0	0	0	0	0	0	0	0
Glyma_12g221000	Glyma12g34950	62	63	25	30	34	10	12	19	14	18	12	4	20	19
Glyma_01g202900 Glyma_01g202800	Glyma01g41130	63	45	34	28	15	10	8	5	11	9	24	11	17	21
Glyma_01g204000	Glyma01g41250	64	59	81	72	50	35	73	20	51	42	46	21	87	78
Glyma_01g201100	Glyma01g40930	65	68	72	53	73	32	15	12	17	23	23	9	128	61
Glyma_01g194600	Glyma01g40220	66	37	42	46	28	25	40	17	47	25	50	23	42	52
Glyma_01g196000	Glyma01g40390	68	73	93	82	90	18	27	10	47	28	27	18	138	58
Glyma_01g207500	Glyma01g41600	68	68	62	39	53	25	43	32	37	29	40	18	76	37
Glyma_01g208400	Glyma01g41690	68	80	65	75	53	49	59	22	54	20	63	27	75	65
Glyma_12g215200	Glyma12g34330	68	36	54	46	14	21	29	7	30	20	25	5	21	7
Glyma_01g205700	Glyma01g41430	70	26	35	28	29	6	5	2	21	9	12	9	11	7
Glyma_01g200700	Glyma01g40890	72	66	82	64	65	46	66	34	37	36	54	28	100	58
Glyma_01g207300	Glyma01g41580	72	151	173	190	67	32	24	8	120	118	236	165	173	192
no correspondence	Glyma12g31220	72	83	66	102	46	47	55	18	64	37	75	34	147	44
Glyma_12g216100	Glyma12g34420	73	53	27	163	60	24	21	7	47	22	59	31	25	241
Glyma_12g219400	Glyma12g34780	74	27	34	32	4	6	5	3	16	8	18	7	32	4
Glyma_12g219700	Glyma12g34830	79	25	51	38	18	15	36	28	28	12	15	3	52	10
Glyma_01g199600	Glyma01g40780	80	55	125	94	83	63	116	42	159	96	187	120	100	55
Glyma_01g206500	Glyma01g41500	80	80	93	110	80	16	17	5	19	8	7	2	6	2
Glyma_12g182700	Glyma12g30780	82	53	89	76	54	54	69	27	43	49	55	22	69	59
Glyma_01g205200	Glyma01g41380	85	144	93	73	127	140	83	37	84	62	114	37	250	204
Glyma_12g221800	Glyma12g35020	86	439	71	67	38	16	13	7	47	42	125	75	135	9
Glyma_12g183200	Glyma12g30840	90	38	66	60	35	70	80	25	82	51	82	34	77	161
Glyma_12g187100	Glyma12g31250	91	1	6	15	5	0	0	0	0	0	0	0	0	0
Glyma_12g217300	Glyma12g34550	92	2499	3911	3389	7149	115	197	153	242	230	210	132	5013	2558
Glyma_01g199900	Glyma01g40830	99	103	86	81	41	61	77	13	37	42	48	16	187	105
Glyma_12g216900	Glyma12g34500	99	45	77	66	64	16	18	13	25	18	35	10	198	43
Glyma_01g203200	Glyma01g41170	100	82	53	91	34	55	74	11	49	16	15	2	57	42
Glyma_01g194800	Glyma01g40240	101	34	65	32	24	26	36	16	21	20	26	15	33	20
Glyma_01g200000	Glyma01g40840	101	60	60	73	41	48	31	24	50	58	76	23	59	56
Glyma_01g197600	Glyma01g40560	106	45	57	82	32	26	55	29	73	62	78	39	42	55
Glyma_12g222100	Glyma12g35040	107	98	126	116	105	17	53	22	106	51	103	61	308	253
Glyma_12g222500	Glyma12g35090	107	99	85	151	104	23	38	12	35	21	18	14	323	456
Glyma_12g220900	Glyma12g34940	109	95	148	157	107	43	55	30	87	61	92	54	136	75
Glyma_01g203800	Glyma01g41230	112	84	82	67	49	35	57	19	73	50	84	46	110	158
Glyma_01g203000	Glyma01g41140	117	93	69	69	51	12	24	12	62	42	86	54	132	89
Glyma_01g208600	Glyma01g41720	117	121	76	66	14	49	38	28	57	26	79	20	111	42
Glyma_01g201200	Glyma01g40940	118	54	92	74	97	30	63	34	81	70	69	58	76	197
Glyma_01g197500	Glyma01g40550	120	77	142	265	336	56	92	13	30	19	28	20	28	13
Glyma_01g196300	Glyma01g40420	123	86	133	167	83	96	124	27	71	60	76	38	82	46
Glyma_01g205900	Glyma01g41450	128	307	76	266	386	57	46	22	43	24	39	18	228	237
Glyma_12g186600	Glyma12g31190	135	143	143	117	92	54	104	52	104	83	143	68	172	126
Glyma_12g219600	Glyma12g34820	135	69	101	111	75	73	113	41	115	75	116	39	142	215
Glyma_12g183700	Glyma12g30910	139	170	183	175	121	54	106	49	141	94	110	94	330	213
Glyma_12g222000	Glyma12g35030	145	56	94	96	133	96	81	37	40	33	40	21	127	621
Glyma_12g183100	Glyma12g30830	149	65	69	63	75	23	20	7	31	21	18	13	21	32
Glyma_01g203600	Glyma01g41210	156	52	91	79	43	111	94	31	62	49	92	48	85	64
Glyma_01g194700	Glyma01g40230	162	52	50	65	19	19	32	22	102	64	164	74	20	1342
Glyma_12g214900	Glyma12g34300	177	95	185	215	180	81	125	26	60	53	44	17	156	314
Glyma_01g202500	Glyma01g41100	193	383	291	301	349	181	169	74	321	290	497	451	540	418
Glyma_12g187200	Glyma12g31280	207	7	53	51	7	1	3	0	3	2	3	0	0	0
Glyma_01g195000	Glyma01g40270	211	32	166	230	282	17	67	65	153	91	104	19	15	6
Glyma_01g198500	Glyma01g40650	228	124	118	102	87	11	10	8	39	33	62	40	87	24
Glyma_01g208100	Glyma01g41660	232	210	194	177	113	59	122	75	126	104	192	95	225	288
Glyma_01g200800	Glyma01g40900	238	157	307	282	172	99	120	111	168	131	157	94	31	9
Glyma_12g184900	Glyma12g31040	240	115	313	304	95	210	211	78	139	96	283	79	152	86
Glyma_01g202600	Glyma01g41110	264	285	244	283	150	84	152	94	192	139	232	124	354	244
Glyma_01g199100	Glyma01g40710	273	188	239	177	120	68	141	71	97	87	92	59	276	219
Glyma_12g215900	Glyma12g34400	280	20	67	63	21	17	17	11	47	31	58	25	18	4
Glyma_12g182800	Glyma12g30800	283	130	239	286	144	863	312	68	135	123	177	50	370	431
Glyma_12g188200	Glyma12g31380	335	145	259	275	253	44	130	62	164	123	196	114	153	2056
Glyma_12g217400	Glyma12g34570	387	1472	2154	1915	1380	79	43	27	650	1600	6518	6317	14459	4363
Glyma_01g197800	Glyma01g40590	412	151	349	299	243	290	399	279	774	445	593	311	242	82
Glyma_01g198100	Glyma01g40620	465	61	94	93	44	31	11	3	5	7	10	7	0	0
Glyma_01g199700	Glyma01g40810	480	58	144	166	135	5	9	8	32	23	26	1	0	0
Glyma_12g183800	Glyma12g30920	492	361	251	418	449	122	213	83	300	226	300	182	984	2042
Glyma_01g205400	Glyma01g41400	562	61	144	184	109	31	52	26	87	68	97	44	38	50
Glyma_01g201000	Glyma01g40920	584	50	165	168	109	32	60	29	57	38	52	13	23	34
Glyma_01g207700	Glyma01g41620	659	264	512	561	461	172	503	220	599	585	530	264	786	669
Glyma_12g215500	Glyma12g34360	1016	168	250	251	137	242	300	87	114	88	69	37	177	156
Glyma_12g219300	Glyma12g34770	2092	281	704	946	847	30	43	35	187	190	171	73	4	1
Glyma_12g222200	Glyma12g35050	3863	1030	2036	2018	1158	176	358	371	752	569	331	110	4	8

## Sheet: Table S7
Supplementary Table 7: Expression data of the candidate genes within qPD-1-1 , qPD-11-1, qPD-12-2 and qPD-12-3 from Soybase.
Wm82.a2.v1	Wm82.a1.v1	young_leaf	flower	one cm pod	pod shell 10DAF	pod shell 14DAF	seed 10DAF	seed 14DAF	seed 21DAF	seed 25DAF	seed 28DAF	seed 35DAF	seed 42DAF	root	nodule
Glyma.01g239100	Glyma01g44960	0	0	0	0	0	0	0	0	0	0	0	0	0	0
Glyma.01g239400	Glyma01g44990	0	0	0	1	0	0	0	1	0	0	0	0	1	0
no correspondence	Glyma01g45010	0	0	0	0	0	5	1	0	0	0	0	0	0	0
no correspondence	Glyma01g45090	0	0	0	0	0	0	0	0	0	0	0	0	0	0
no correspondence	Glyma01g45100	0	0	0	0	0	0	0	0	0	0	0	0	0	0
Glyma.01g240300	Glyma01g45110	0	13	0	0	0	3	3	1	16	4	16	3	970	1266
no correspondence	Glyma01g45120	0	0	0	0	0	0	0	0	0	0	0	0	0	0
Glyma.01g240800	Glyma01g45160	0	0	0	0	1	1	4	0	0	0	0	0	99	1
no correspondence	Glyma01g45210	0	0	0	0	0	1	0	0	0	0	0	0	0	0
Glyma.01g241800	Glyma01g45270	0	0	0	0	0	0	0	0	0	0	0	0	0	0
Glyma.01g241900	Glyma01g45280	0	0	0	0	0	0	0	0	0	0	0	0	0	0
Glyma.01g242100	Glyma01g45310	0	0	0	4	0	14	9	3	8	1	7	4	4	0
no correspondence	Glyma01g45360	0	0	1	0	0	0	0	1	0	0	0	0	0	0
Glyma.01g244000	Glyma01g45500	0	4	0	0	0	0	0	0	0	0	0	0	5	5
Glyma.01g244100	Glyma01g45510	0	1	0	0	0	0	0	0	1	0	0	1	0	0
Glyma.11g159900	Glyma11g26210	0	0	0	0	0	2	0	0	0	0	0	0	0	0
no correspondence	Glyma11g26220	0	0	0	0	0	0	0	0	0	0	0	0	0	0
no correspondence	Glyma11g26230	0	0	0	0	0	0	0	0	0	0	1	0	0	0
Glyma.11g160200	Glyma11g26260	0	0	0	0	1	0	0	0	0	0	0	0	8	0
Glyma.11g176100	Glyma11g26480	0	0	0	0	0	0	0	0	0	0	0	0	0	0
Glyma.11g175900	Glyma11g26500	0	2	2	2	1	0	0	0	1	1	0	0	152	916
no correspondence	Glyma11g26530	0	0	0	0	0	1	0	0	0	0	0	0	0	0
no correspondence	Glyma11g26540	0	0	0	0	0	0	0	0	0	0	1	0	0	0
Glyma.11g175600	Glyma11g26760	0	0	0	0	0	1	0	0	0	0	0	0	0	0
no correspondence	Glyma11g26960	0	0	0	0	0	0	0	0	0	0	0	0	0	0
no correspondence	Glyma11g26990	0	0	0	0	0	2	0	0	0	0	0	0	0	0
no correspondence	Glyma11g27010	0	0	0	0	0	0	0	0	0	0	0	0	0	0
no correspondence	Glyma11g27020	0	0	0	0	0	0	0	0	0	0	0	0	0	0
Glyma.11g175000	Glyma11g27030	0	0	0	0	0	0	0	0	1	1	0	0	0	0
no correspondence	Glyma11g27040	0	0	0	0	0	0	0	0	0	0	0	0	0	0
no correspondence	Glyma11g27070	0	0	0	0	0	0	0	0	1	1	2	1	0	0
no correspondence	Glyma11g27080	0	0	0	0	0	0	1	0	0	0	0	0	0	0
Glyma.11g174700	Glyma11g27090	0	0	0	0	0	0	0	0	0	0	0	0	0	0
Glyma.11g174600	Glyma11g27100	0	0	0	0	0	0	0	0	0	0	0	0	0	0
no correspondence	Glyma11g27110	0	0	0	0	0	0	0	0	0	0	0	0	0	0
Glyma.11g174200	Glyma11g27150	0	0	0	0	0	19	37	24	44	9	44	0	0	0
no correspondence	Glyma11g27160	0	0	0	0	0	0	0	0	0	0	0	0	0	0
no correspondence	Glyma11g27170	0	0	0	0	0	0	0	0	0	0	0	0	0	0
no correspondence	Glyma11g27180	0	0	0	0	0	0	0	0	0	0	0	0	0	0
no correspondence	Glyma11g27200	0	0	0	0	1	0	0	0	0	0	0	0	0	0
Glyma.11g174000	Glyma11g27210	0	0	0	0	0	0	0	0	0	0	0	0	0	0
no correspondence	Glyma11g27220	0	0	0	0	0	0	0	0	0	0	0	0	0	0
no correspondence	Glyma11g27230	0	0	0	0	0	0	0	0	0	0	0	0	0	0
no correspondence	Glyma11g27240	0	0	0	0	0	0	0	0	0	0	0	0	0	0
no correspondence	Glyma11g27250	0	0	0	0	0	0	0	0	0	0	0	0	0	0
no correspondence	Glyma11g27260	0	0	0	0	0	0	0	0	0	0	0	0	0	0
Glyma.11g173800	Glyma11g27270	0	8	0	1	1	2	2	1	2	2	12	3	5	1
Glyma.11g173600	Glyma11g27290	0	0	0	0	0	0	1	0	0	0	0	2	7	0
Glyma.11g173500	Glyma11g27300	0	0	0	0	0	62	185	110	46	9	2	0	0	0
Glyma.11g173200	Glyma11g27320	0	0	8	0	1	66	279	208	87	25	9	0	0	0
Glyma.11g173000	Glyma11g27340	0	0	0	0	0	0	0	0	3	0	0	3	2	0
no correspondence	Glyma11g27350	0	0	0	0	0	0	0	0	0	0	0	0	0	0
no correspondence	Glyma11g27380	0	1	0	0	0	0	0	0	0	0	0	0	0	1
no correspondence	Glyma11g27390	0	0	0	0	0	0	0	0	0	0	0	0	0	0
Glyma.11g172300	Glyma11g27400	0	1	1	1	0	0	1	1	0	0	0	0	6	2
Glyma.11g171900	Glyma11g27430	0	0	1	0	0	0	0	0	0	1	0	0	2	10
no correspondence	Glyma11g27440	0	0	0	0	0	0	0	0	0	0	0	0	0	0
no correspondence	Glyma11g27450	0	0	0	0	0	0	0	0	0	0	0	0	0	0
Glyma.11g171600	Glyma11g27460	0	0	0	0	0	0	0	0	0	0	0	0	1	0
Glyma.11g171500	Glyma11g27470	0	1	0	0	0	0	0	0	0	0	0	0	4	0
Glyma.11g171400	Glyma11g27480	0	91	0	1	0	0	2	1	0	0	1	0	1081	4
[truncated: 251 more rows]

## Sheet: Table S8
Supplementary Table 8: Expression data of the candidate genes download from Phytozome.
[truncated: 35 more rows]
